# Supplementary material for: The Distribution of GYR- and YLP-Like Motifs in Drosophila Suggests a General Role in Cuticle Assembly and Other Protein-Protein Interactions
Source: PLoS One. 2010 Sep 2;5(9):e12536. doi: 10.1371/journal.pone.0012536 (PMC2932725; doi:10.1371/journal.pone.0012536)
Supplement: File S1 — Spreadsheet of all matched Drosophila proteins and associated annotation data, including Pfam annotations, motif architectures from MAST, and signal peptide predictions. (0.37 MB XLS) [file pone.0012536.s001.xls]

## Sheet: Drosophila melanogaster
Additional File 1. Annotated matches to Motif 1 or Motif 2 in Drosophila melanogaster based on search parameters described in Methods. Physically clustered genes are indicated by yellow shading, or blue in the case of Tweedle gene clusters.
Gene ID	Flybase name	Flybase peptide		CYTOGENETIC MAP	LOCATION ARM	LOCATION MIN	LOCATION MAX		Predicted signal peptide by neural network?	Predicted signal peptide by HMM?		MAST motif diagram	E-value (whole protein)	Length	Count of Motif 1	Count of Motif 2		Pfam code	Pfam short description	E-value
CG11152		FBpp0088311		102E3-102E3	4	857610	865132		N	N		57-[1]-535	3.4	599	1	0		PB016338	Pfam-B_16338	1.2e-227
CG3935	aristaless	FBpp0077713		21C1-21C1	2L	378116	387439		N	N		151-[2]-249	3.4	408	0	1		PF00046.22	Homeobox	1.9e-24
CG4297		FBpp0077745		21C8-21D1	2L	460515	465607		N	N		120-[1]-122-[2]-173-[2]-42-[1]-42-[1]-867	7.2	1403	3	2		PB006030	Pfam-B_6030	9.3e-09
CG33128		FBpp0077595		22A2-22A2	2L	1494090	1495456		Y	Y		66-[1]-270-[2]-54	0.31	405	1	1		PF00026.16	Asp	2.5e-104
CG15414		FBpp0077257		23F3-23F6	2L	3480755	3491048		Y	Y		87-[2]-26-[2]-191	1.3	320	0	2
CG33003		FBpp0077124		24F1-24F1	2L	4400953	4403091		Y	Y		251-[2]-16-[1]-297	0.16	579	1	1		PB014262	Pfam-B_14262	6.2e-274
CG15635		FBpp0289583		25A2-25A2	2L	4642998	4646472		Y	N		153-[2]-54-[2]-81-[2]-15-[2]-51-[2]-14-[2]-6-[2]-37-[2]-6-[2]-9- [2]-34-[2]-9-[2]-51-[2]-34-[2]-9-[2]-34-[2]-9-[2]-51-[2]-34-[2]- 9-[2]-65-[2]-15-[2]-20-[2]-45-[2]-26-[2]-65	0.51	1136	0	25
CG9048	Vitelline membrane 26Aa	FBpp0078869		26A3-26A3	2L	5959700	5960340		Y	Y		96-[2]-29-[1]-1	0.05	141	1	1		PF10542.2	Vitelline_membr	1.7e-24
CG9050	palisade	FBpp0078868		26A4-26A4	2L	5963087	5964322		Y	Y		200-[2]-2-[2]-29-[2]-63-[2]-10-[2]-37	0.48	381	0	5
CG10377	Heterogeneous nuclear ribonucleoprotein at 27C	FBpp0078974		27C4-27C4	2L	6920693	6926046		N	N		263-[2]-43-[2]-99	3.1	421	0	2		PF00076.15	RRM_1	2.5e-18
CG14534	TweedleE	FBpp0079185		28D2-28D2	2L	7857957	7860838		Y	Y		23-[2]-[2]-8-[2]-16-[2]-92-[2]-8-[2]-2	0	197	0	6		PF03103.10	DUF243	1.4e-31
CG7104	spatzle 3	FBpp0079183		28D2-28D2	2L	7873495	7879550		Y	Y		59-[2]-1-[1]-7-[2]-521	0.09	611	1	2		PB000011	Pfam-B_11	5.2e-07
CG34421	Sno oncogene	FBpp0111629		28D3-28D3	2L	7892316	7984158		N	N		242-[1]-358-[2]-608	4.3	1223	1	1		PB010971	Pfam-B_10971	4.4e-128
CG13394		FBpp0079322		29C1-29C1	2L	8388727	8392398		N	N		426-[1]-310-[2]-82	0.16	833	1	1
CG15828		FBpp0079440		30C2-30C2	2L	9641350	9656029		N	N		89-[1]-746-[1]-3496	7	4345	2	0		PB014941	Pfam-B_14941	1.4e-194
CG4017		FBpp0079463		30C8-30C8	2L	9767059	9768729		Y	Y		219-[1]-198	5.2	424	1	0		PF00246.17	Peptidase_M14	3.3e-86
CG16743		FBpp0079736		32C1-32C1	2L	10972580	10973339		Y	Y		90-[2]-11-[2]-42-[2]-25	0.19	192	0	3
CG14916	Gustatory receptor 32a	FBpp0079787		32D4-32D4	2L	11114183	11115755		N	N		252-[1]-202	1.5	461	1	0		PF08395.5	7tm_7	8.9e-68
CG31705		FBpp0079829		32F2-32F2	2L	11523300	11528201		Y	Y		111-[2]-221-[2]-334	4.3	682	0	2
CG16970		FBpp0080055		34B5-34B6	2L	13307814	13331100		N	N		261-[2]-439	0.57	708	0	1		PB000109	Pfam-B_109	4.6e-25
CG9271	Vitelline membrane 34Ca	FBpp0080099		34B11-34B11	2L	13411177	13411631		Y	Y		40-[2]-46-[2]-17	0.24	119	0	2		PF10542.2	Vitelline_membr	1.3e-24
CG31811	centaurin gamma 1A	FBpp0080123		34D6-34E2	2L	13835567	13898715		N	N		455-[1]-533	8.7	995	1	0		PF01412.11	ArfGap	1.2e-38
CG17988	Ance-3	FBpp0099733		34E3-34E5	2L	13914725	13955757		Y	Y		55-[2]-91-[1]-683	2.8	844	1	1		PF01401.11	Peptidase_M2	3e-183
CG42266		FBpp0288874		35F1-35F1	2L	16337986	16340368		N	N		232-[1]-332	1.7	571	1	0
CG1864	Hormone receptor-like in 38	FBpp0080928		38D5-38E3	2L	20683462	20714589		N	N		54-[1]-495	6.1	556	1	0		PB009908	Pfam-B_9908	2.8e-120
CG31626		FBpp0081014		39B3-39B4	2L	21232484	21236733		Y	Y		23-[1]-11-[2]-9-[2]-1-[2]-1-[2]-3-[2]-6-[2]-1-[2]-1-[2]-1-[2]-8- [2]-1-[2]-1-[2]-3-[2]-6-[2]-1-[2]-1-[2]-1-[2]-8-[2]-3-[2]-1-[2]- 1-[2]-3-[1]-8	0	285	2	21		PB012159	Pfam-B_12159	5.4e-22
CG18028	light	FBpp0110415		-	2L	22817519	22833492		N	N		201-[1]-320	8.7	528	1	0		PB000090	Pfam-B_90	8.8e-28
CG11066	scarface	FBpp0085396		41F6-41F8	2R	1564254	1579200		Y	Y		70-[2]-151-[2]-14-[2]-27-[2]-361	0.02	655	0	4		PF00089.19	Trypsin	1.2e-30
CG42344	bruchpilot	FBpp0289195		45E3-45F1	2R	5391293	5424980		N	N		320-[2]-422	6.9	750	0	1		PF10174.2	Cast	9.3e-25
CG13226		FBpp0087209		47E1-47E1	2R	7131795	7132508		Y	Y		97-[1]-14-[1]-112	1	237	2	0
CG13214	Cuticular protein 47Ef	FBpp0087282		47E4-47E5	2R	7154420	7160019		Y	Y		17-[2]-92-[2]-427-[2]-50	1.4	610	0	3		PB004053	Pfam-B_4053	2.8e-20
CG13196		FBpp0087188		48C1-48C1	2R	7571654	7573937		Y	Y		48-[2]-41-[2]-79-[2]-363	0	555	0	3		PB016276	Pfam-B_16276	5e-114
CG8986	TwdlBeta	FBpp0087168		48C5-48C5	2R	7750042	7750753		Y	Y		23-[2]-4-[2]-5-[2]-57-[2]-49-[2]-3-[2]-9	0.04	198	0	6		PF03103.10	DUF243	8.3e-30
CG3886	Posterior sex combs	FBpp0086911		49E6-49E6	2R	8853815	8868494		N	N		1475-[1]-119	3.5	1601	1	0		PB008004	Pfam-B_8004	6.2e-22
CG6305	Cuticular protein 50Cb	FBpp0086756		50C5-50C5	2R	9682308	9692741		Y	Y		27-[2]-1-[1]-135	0	178	1	1		PF00379.16	Chitin_bind_4	1.2e-11
CG12858		FBpp0086605		51C1-51C1	2R	10627871	10632834		N	N		16-[2]-7-[1]-7-[1]-5-[2]-697	1.5	762	2	2		PF07690.9	MFS_1	5.3e-19
CG12964		FBpp0271815		52A4-52A6	2R	11373457	11384712		Y	Y		349-[2]-292-[2]-472	7.3	1129	0	2		PB003048	Pfam-B_3048	1.4e-31
CG8205	fusilli	FBpp0086476		52B3-52B5	2R	11544823	11564198		N	N		769-[1]-99-[2]-84	0.07	967	1	1
CG15920	resilin	FBpp0086175		53D8-53D8	2R	12667410	12670680		Y	Y		21-[2]-15-[2]-7-[2]-16-[2]-9-[2]-7-[2]-7-[2]-10-[2]-11-[2]-7-[2]- 7-[2]-8-[2]-7-[2]-11-[2]-10-[2]-5-[2]-9-[2]-7-[2]-302	0	620	0	18		PB008405	Pfam-B_8405	4.2e-16
CG17290		FBpp0086141		54A2-54A2	2R	13042204	13042815		Y	Y		20-[1]-5-[2]-6-[2]-2-[2]-17-[1]-11	0	99	2	3		PF02756.7	GYR	5.8e-07
CG30458		FBpp0086151		54A2-54A2	2R	13045830	13046536		Y	Y		22-[1]-6-[2]-8-[2]-3-[2]-8-[2]-6-[2]-2-[2]-17-[1]-11	0	145	2	6		PF02756.7	GYR	3.5e-06
CG30457		FBpp0086150		54A2-54A2	2R	13047659	13048330		Y	Y		20-[1]-23-[2]-32-[2]-28-[2]-38-[1]-10	0.01	189	2	3		PB012159	Pfam-B_12159	7.7e-05
CG10953		FBpp0086149		54A2-54A2	2R	13052966	13054006		Y	Y		19-[1]-3-[2]-[2]-[2]-30-[2]-5-[2]-6-[2]-18-[2]-3-[2]-10-[2]-30- [2]-7-[2]-6-[2]-[2]-12-[1]-11	0.02	278	2	13		PB018134	Pfam-B_18134	1.7e-07
CG15112	enabled	FBpp0085766		56B5-56C1	2R	15029140	15050124		N	N		208-[2]-133-[2]-82-[2]-6-[2]-223	1.4	684	0	4		PF00568.16	WH1	4.5e-33
CG34199		FBpp0111307		56F16-56F16	2R	16175120	16175851		Y	Y		71-[2]-15-[2]-90	0.01	192	0	2
CG9036	Cuticular protein 56F	FBpp0085613		56F16-56F16	2R	16175860	16179448		Y	Y		23-[2]-6-[2]-6-[2]-9-[2]-3-[2]-130	0	217	0	5		PF00379.16	Chitin_bind_4	2.8e-09
CG34201		FBpp0111309		57B2-57B2	2R	16638452	16639628		Y	Y		269-[2]-10-[2]-74	0.85	369	0	2
CG15225		FBpp0071442		57B2-57B2	2R	16680472	16681191		Y	Y		127-[2]-54-[2]-7-[2]-27	0.51	239	0	3
CG34115		FBpp0110110		57B5-57B5	2R	16863005	16864439		Y	Y		53-[1]-17	4.5	77	1	0
CG34205		FBpp0111313		58C1-58C1	2R	18017834	18018715		Y	Y		74-[2]-18-[2]-40-[2]-18-[2]-8-[2]-12-[1]	0.29	217	1	5		PF11018.1	Cuticle_3	0.05
CG5403	retained	FBpp0071981		59F5-59F5	2R	19520135	19542343		N	N		634-[2]-264	3.1	906	0	1		PF01388.14	ARID	9e-27
CG9184		FBpp0072609		61F6-61F6	3L	1321782	1322802		Y	Y		111-[2]-6-[2]-15-[1]-87	0.09	242	1	2
CG12003		FBpp0072627		62A5-62A5	3L	1565392	1567802		Y	Y		263-[1]-33-[2]-60-[2]-77	0.02	456	1	2
CG12093		FBpp0072885		62F3-62F3	3L	2772560	2774001		Y	Y		210-[2]-27-[2]-127	7	380	0	2		PF11303.1	DUF3105	5.6e-34
CG9972	spatzle 5	FBpp0072881		63A1-63A1	3L	2883638	2892164		Y	Y		34-[2]-84-[1]-254	0.07	387	1	1		PF11919.1	DUF3437	0.01
CG14960		FBpp0072915		63C4-63C4	3L	3271038	3276259		Y	Y		268-[1]-56	3.9	331	1	0		PB010591	Pfam-B_10591	8.5e-73
CG14961		FBpp0072933		63D1-63D1	3L	3330142	3332942		Y	Y		306-[1]-31-[2]-1-[2]-553	0.24	914	1	2
CG12076	YT521-B	FBpp0072940		63D2-63D2	3L	3371101	3374166		N	N		585-[2]-128	3	721	0	1		PB016240	Pfam-B_16240	1.8e-164
CG1136		FBpp0073059		64A5-64A5	3L	4046611	4059665		Y	Y		165-[2]-285	3.4	458	0	1		PF00379.16	Chitin_bind_4	0
CG15005		FBpp0073111		64A10-64A10	3L	4200825	4204338		Y	Y		71-[2]-82-[2]-25-[2]-92-[2]-5-[2]-2-[2]-3-[2]-3-[2]-3-[2]-3-[2]- 14-[2]-3-[2]-38-[2]-302	1.4	750	0	13		PB017802	Pfam-B_17802	3.2e-147
CG15008	Cuticular protein 64Ac	FBpp0073108		64A10-64A10	3L	4211964	4212915		Y	Y		41-[2]-5-[2]-126	4.7	188	0	2		PF00379.16	Chitin_bind_4	7.5e-15
CG15013	dusky-like	FBpp0073197		64B1-64B1	3L	4293995	4307711		Y	Y		48-[2]-94-[2]-189-[2]-6-[2]-10-[2]-224	0.58	611	0	5		PB007454	Pfam-B_7454	9.8e-56
CG15021		FBpp0073157		64B6-64B6	3L	4436721	4438320		Y	Y		28-[1]-28-[2]-17-[2]-18-[2]-17-[2]-15-[2]-16-[2]-23-[2]-9-[2]-29- [2]-15-[2]-1-[2]-8-[2]-8-[2]-11-[2]-4-[2]-10-[2]-13-[1]-8	0	420	2	16		PB015185	Pfam-B_15185	3.5e-54
CG11345		FBpp0073190		64B6-64B6	3L	4457320	4458191		Y	Y		31-[1]-10-[2]-12-[2]-12-[2]-9-[2]-9-[2]-9-[2]-9-[2]-9-[2]-20-[2]- 3-[2]-7-[1]-8	0	242	2	10		PB012159	Pfam-B_12159	1e-25
CG15022		FBpp0073189		64B6-64B6	3L	4459192	4460313		Y	Y		90-[1]-4-[2]-11-[2]-2-[2]-1-[2]-16-[2]-2-[2]-2-[2]-1-[2]-16-[2]- 2-[2]-2-[2]-1-[2]-8-[2]-26	0	295	1	13		PF01297.10	SBP_bac_9	0
CG15023		FBpp0288664		64B6-64B6	3L	4460621	4461339		Y	Y		32-[1]-16-[2]-1-[2]-16-[2]-15-[2]-22-[2]-20	0	169	1	5		PB012159	Pfam-B_12159	1.3e-25
CG32241		FBpp0073186		64B6-64B6	3L	4465226	4466857		N	Y		53-[1]-34-[2]-12-[1]-13-[2]-8-[2]-69-[1]-13-[2]-8-[2]-56-[1]-13- [2]-8-[2]-13-[2]-23-[2]-1-[1]-9	0.03	440	5	9		PB012159	Pfam-B_12159	2.9e-09
CG32249		FBpp0073159		64B6-64B7	3L	4468352	4471032		N	N		44-[2]-60-[2]-125-[2]-4-[2]-1	0.11	266	0	4		PB002472	Pfam-B_2472	5.6e-06
CG32248		FBpp0073160		64B7-64B7	3L	4471647	4472384		Y	N		43-[1]-22-[2]-33-[2]-58-[1]-5-[1]-11	0	209	3	2		PF02756.7	GYR	0
CG11349		FBpp0073161		64B7-64B7	3L	4473145	4475095		N	N		30-[2]-565-[1]-8	0.02	618	1	1
CG7465		FBpp0073162		64B8-64B8	3L	4480282	4481487		Y	Y		21-[2]-9-[2]-12-[1]-16-[2]-3-[2]-10-[1]-17-[2]-5-[2]-40-[1]-16- [2]-3-[2]-10-[1]-16-[2]-4-[2]-31	0	321	4	10		PB012159	Pfam-B_12159	2.6e-07
CG11350		FBpp0073163		64B8-64B8	3L	4482809	4484279		Y	Y		20-[2]-7-[2]-10-[2]-11-[2]-6-[2]-10-[2]-17-[2]-17-[2]-10-[2]-17- [1]-14-[2]-7-[2]-15-[2]-31-[1]-17-[2]-4-[2]-17-[2]-24-[2]-16-[2]- 17-[1]-12	0	456	3	17		PF02756.7	GYR	1.7e-06
CG13722		FBpp0073185		64B8-64B8	3L	4485409	4488013		Y	Y		21-[1]-6-[1]-15-[1]-27-[1]-38-[1]-11-[2]-11-[1]-11-[2]-12-[2]-3- [1]-11-[2]-6-[2]-[2]-3-[1]-11-[2]-9-[2]-3-[1]-11-[2]-10-[2]-3-[1]- 11-[2]-6-[2]-6-[2]-3-[1]-11-[2]-6-[2]-6-[2]-3-[1]-11-[2]-7-[2]- 3-[2]-3-[1]-11-[2]-11-[2]-3-[1]-11-[2]-11-[2]-3-[1]-11-[2]-6-[2]- 3-[1]-12-[1]-8	0	707	17	25
CG32237		FBpp0073212		64C1-64C1	3L	4849435	4852455		Y	Y		31-[2]-16-[1]-15-[2]-26-[1]-15-[2]-26-[1]-15-[2]-26-[1]-15-[2]- 26-[1]-15-[2]-26-[1]-15-[2]-26-[1]-15-[2]-26-[1]-15-[2]-26-[1]- 15-[2]-26-[1]-15-[2]-26-[1]-15-[2]-26-[1]-15-[2]-26-[1]-15-[2]- 26-[1]-15-[2]-26-[1]-15-[2]-42	0.08	911	15	16		PF02756.7	GYR	2.1e-07
CG13705		FBpp0073208		64C2-64C2	3L	4896858	4898470		Y	Y		18-[2]-22-[1]-16-[2]-16-[1]-14-[2]-16-[1]-14-[2]-16-[1]-14-[2]- 16-[1]-15-[2]-16-[1]-14-[2]-16-[1]-14-[2]-16-[1]-15-[2]-19-[1]-10	0.01	432	9	9		PF02756.7	GYR	3.3e-08
CG13285		FBpp0076847		64D3-64D3	3L	5527837	5528859		Y	Y		62-[1]-1-[2]-36-[1]-77	0.05	198	2	1
CG10625		FBpp0076843		64D3-64D3	3L	5531509	5544257		Y	Y		131-[2]-1-[2]-15-[2]-6-[2]-64-[2]-11	0.52	268	0	5
CG12330	Cuticular protein 65Az	FBpp0076704		65A6-65A6	3L	6153914	6154689		Y	Y		28-[2]-13-[2]-11-[2]-9-[2]-146	0	239	0	4		PF00379.16	Chitin_bind_4	2.8e-14
CG8543		FBpp0076573		66A2-66A2	3L	7462676	7463335		Y	Y		130-[2]-20-[2]-11-[2]-34	2.6	219	0	3		PF11018.1	Cuticle_3	4.8e-44
CG8541		FBpp0076572		66A2-66A2	3L	7464710	7465537		Y	Y		161-[2]-30-[2]-68	3.3	275	0	2		PF11018.1	Cuticle_3	1.1e-33
CG6964	Grunge	FBpp0076343		66C13-66D1	3L	8443416	8465769		N	N		826-[2]-60-[2]-27-[2]-47-[2]-224-[2]-742	7.1	1966	0	5		PB016483	Pfam-B_16483	0
CG33205		FBpp0076060		67C9-67C10	3L	9809170	9827447		N	N		204-[1]-56-[2]-226	0.03	501	1	1
CG32054		FBpp0076043		67D8-67D8	3L	10085867	10087838		N	N		77-[2]-478	1.3	563	0	1		PF00083.17	Sugar_tr	1.5e-26
CG12523		FBpp0075995		67F1-67F1	3L	10794292	10795217		Y	Y		40-[1]-148-[2]-6-[2]-33	0	250	1	2		PB008841	Pfam-B_8841	0
CG11009		FBpp0075666		69E6-69E6	3L	12843260	12846270		N	N		157-[2]-95-[2]-141-[2]-10	0.42	427	0	3		PB004108	Pfam-B_4108	4.9e-26
CG5942	brahma	FBpp0075278		72C1-72C1	3L	15963182	15975969		N	N		5-[2]-26-[2]-163-[2]-40-[2]-1368	2.5	1634	0	4		PF00176.16	SNF2_N	8.9e-102
CG13053		FBpp0075235		72D10-72D10	3L	16252133	16252560		Y	Y		62-[1]-22	0.68	91	1	0
CG13050		FBpp0075233		72D12-72D12	3L	16271758	16272309		Y	Y		99-[1]-37	1.4	143	1	0		PF06679.5	DUF1180	0.09
CG13045		FBpp0075227		72E1-72E1	3L	16283334	16283897		N	N		64-[1]-[2]-90-[2]-10	0.03	187	1	2
CG4998		FBpp0075136		72E1-72E1	3L	16332099	16338348		Y	Y		174-[2]-2-[2]-2-[2]-610-[1]-72	0.02	891	1	3		PF00089.19	Trypsin	1.7e-55
CG13033		FBpp0075158		73A5-73A5	3L	16537666	16538725		Y	Y		43-[2]-13-[2]-[2]-72-[1]-9-[2]-21-[1]-7	0.01	211	2	4		PF02756.7	GYR	0
CG4229		FBpp0075150		73A7-73A7	3L	16549943	16551063		Y	Y		39-[2]-67-[2]-31-[2]-35-[1]-11-[2]-20-[1]-7	0	256	2	4		PF02756.7	GYR	2.4e-07
CG9695	Disabled	FBpp0075077		73C1-73C1	3L	16706242	16717089		N	Y		323-[2]-1273-[2]-612	3.6	2224	0	2		PB017668	Pfam-B_17668	1.5e-97
CG13731		FBpp0074999		74A6-74B1	3L	17377121	17382998		N	N		207-[2]-35-[2]-35-[2]-35-[2]-29-[2]-30-[2]-18-[2]-31-[2]-30-[2]- 18-[2]-36-[2]-30-[2]-18-[2]-31-[2]-30-[2]-18-[2]-31-[2]-30-[2]- 18-[2]-49-[1]-8	0	926	1	19		PB018038	Pfam-B_18038	8.1e-76
CG32177		FBpp0074972		74E4-74E4	3L	17640539	17647376		N	N		106-[2]-[2]-145	5.1	267	0	2		PF10176.2	DUF2370	3.3e-29
CG14089		FBpp0074782		76A3-76A3	3L	19273226	19273900		Y	Y		85-[2]-55-[2]-68	1.4	224	0	2		PF01391.11	Collagen	1.4e-10
CG9299	Cuticular protein 76Bd	FBpp0112094		76B6-76B6	3L	19526190	19531401		Y	Y		18-[2]-8-[1]-114-[2]-93-[2]-964	0.97	1228	1	3		PF00379.16	Chitin_bind_4	3.3e-14
CG8887	absent, small, or homeotic discs 1	FBpp0074738		76B8-76B9	3L	19583873	19591848		N	N		873-[2]-609-[1]-720	2.6	2217	1	1		PB013967	Pfam-B_13967	0
CG12971		FBpp0078056		78C8-78C8	3L	21348377	21349595		N	N		60-[2]-54-[2]-33-[2]-75-[1]-10	0	263	1	3		PB019950	Pfam-B_19950	1.9e-134
CG14570		FBpp0078111		78E5-78E5	3L	21722770	21723549		Y	Y		70-[2]-12-[2]-6-[2]-116	0.13	228	0	3
CG14569		FBpp0078110		78E5-78E5	3L	21723824	21724647		Y	Y		71-[2]-6-[2]-102	0.02	195	0	2
CG14568		FBpp0078109		78E5-78E5	3L	21725909	21726584		Y	Y		84-[2]-2-[2]-9-[2]-52	0.02	171	0	3
CG14566		FBpp0078107		78E6-78E6	3L	21732866	21733366		Y	Y		81-[2]-7-[2]-62	0.23	166	0	2
CG14564		FBpp0078089		78F1-78F1	3L	21750257	21751081		Y	Y		108-[2]-71-[2]-79	0.04	274	0	2
CG14563		FBpp0078098		78F4-78F4	3L	21835007	21835455		Y	Y		122	3.5	122	0	0
CG11131		FBpp0078209		80B2-80B2	3L	22892280	22893368		Y	Y		28-[2]-10-[1]-13-[2]-4-[2]-12-[1]-20-[2]-14-[1]-24-[2]-25-[1]-11	0	229	4	5		PF02756.7	GYR	7.6e-10
CG14639	TweedleF	FBpp0078614		82A1-82A1	3R	72744	74040		Y	Y		17-[1]-330	0	354	1	0		PF03103.10	DUF243	1.9e-30
CG14643	TweedleG	FBpp0078621		82A1-82A1	3R	74439	76518		Y	Y		16-[1]-243-[2]-4	0	278	1	1		PF03103.10	DUF243	2.7e-33
CG14640	TweedleV	FBpp0078615		82A1-82A1	3R	80502	81316		Y	Y		16-[1]-218-[2]-2	0	251	1	1		PF03103.10	DUF243	1.1e-27
CG2102	castor	FBpp0078374		83C1-83C1	3R	1538664	1543022		N	N		35-[1]-169-[2]-574	3.8	793	1	1		PB017692	Pfam-B_17692	4.8e-184
CG14607		FBpp0081094		84D3-84D3	3R	3068325	3069563		Y	Y		25-[1]-286-[2]-47-[2]-14	0.22	395	1	2		PF01607.17	CBM_14	5.2e-11
CG11987	tango	FBpp0081483		85C2-85C2	3R	4842492	4845739		N	N		470-[1]-47-[1]-111	5.8	642	2	0		PF08447.4	PAS_3	2.3e-16
CG8478		FBpp0081610		85E7-85E8	3R	5589372	5591857		N	N		260-[2]-284	6.3	552	0	1		PF00096.19	zf-C2H2	0
CG16901	squid	FBpp0082320		87F5-87F6	3R	9461214	9472026		N	N		277-[1]-[1]-53	8.3	344	2	0		PF00076.15	RRM_1	8.1e-22
CG3143	forkhead box, sub-group O	FBpp0082348		88A5-88A8	3R	9882674	9913698		N	N		514-[2]-276	4.9	798	0	1		PF00250.11	Fork_head	2e-08
CG6803	Myofilin	FBpp0082492		88E2-88E2	3R	10996347	11006143		N	N		176-[2]-128	9.7	312	0	1
CG31291		FBpp0112314		89A8-89A8	3R	11736088	11743526		N	N		33-[2]-597-[1]-212-[1]-126	8.5	990	2	1		PB006027	Pfam-B_6027	2.5e-12
CG31291		FBpp0082697		89A8-89A8	3R	11736088	11743526		N	N		33-[2]-597-[1]-212-[1]-188	9.4	1052	2	1		PB006027	Pfam-B_6027	2.6e-12
CG14880		FBpp0082770		89B13-89B13	3R	12186051	12194026		Y	Y		193-[2]-114-[2]-105-[2]-201	9.8	637	0	3		PF01607.17	CBM_14	9.5e-10
CG4060	TweedleW	FBpp0082856		89F1-89F1	3R	12966920	12968120		Y	Y		24-[1]-277	0.63	308	1	0		PF03103.10	DUF243	2.5e-29
CG14322		FBpp0082910		90B7-90C1	3R	13473666	13494939		N	N		1012-[1]-558	7.3	1577	1	0		PB009938	Pfam-B_9938	0
CG7709	Mucin 91C	FBpp0083102		91C1-91C1	3R	14513308	14518441		Y	Y		119-[2]-5-[2]-[2]-11-[2]-16-[2]-3-[2]-3-[2]-10-[2]-4-[2]-[2]-4- [2]-2-[2]-3-[2]-4-[2]-2-[2]-2-[2]-2-[2]-2-[2]-2-[2]-2-[2]-2-[2]- 2-[2]-2-[2]-2-[2]-2-[2]-2-[2]-2-[2]-2-[2]-2-[2]-2-[2]-6-[2]-3-[2]- 6-[2]-11-[2]-14-[2]-3-[2]-9-[2]-14-[2]-12-[2]-13-[2]-13-[2]-13- [2]-13-[2]-13-[2]-13-[2]-13-[2]-13-[2]-13-[2]-13-[2]-3-[2]-10-[2]- 30-[2]-11-[2]-17-[1]-15-[1]-2	0	950	2	53
CG3637	Cortactin	FBpp0083441		93B8-93B9	3R	16887402	16890185		N	N		503-[1]-49	8.6	559	1	0		PF02218.8	HS1_rep	2.4e-22
CG7895	tinman	FBpp0083485		93D9-93D9	3R	17204701	17207692		N	N		175-[1]-234	1.2	416	1	0		PB007239	Pfam-B_7239	3.3e-73
CG5732		FBpp0083598		94A3-94A3	3R	18037546	18042854		Y	Y		101-[1]-413-[2]-835	0.06	1364	1	1		PF03828.12	PAP_assoc	3.9e-16
CG7080		FBpp0083601		94A5-94A5	3R	18155023	18156268		Y	Y		123-[2]-24-[2]-171	0.01	334	0	2
CG10177		FBpp0083816		95A1-95A1	3R	19345868	19347305		N	N		8-[2]-306-[1]-82	0.63	411	1	1		PF00069.18	Pkinase	1.3e-54
CG13627		FBpp0084065		96A17-96A18	3R	20538506	20543145		Y	Y		134-[2]-102-[2]-445	5.5	697	0	2		PB008988	Pfam-B_8988	8.9e-09
CG13640		FBpp0084105		96B1-96B1	3R	20687381	20687884		Y	Y		60-[1]-65	0.72	132	1	0
CG13641		FBpp0084104		96B1-96B1	3R	20689816	20690502		Y	Y		58-[1]-15-[1]-6-[2]-41	0.02	142	2	1
CG13648	tenectin	FBpp0084129		96B15-96B15	3R	20835083	20847081		N	N		1025-[2]-1755	2.4	2788	0	1		PB016241	Pfam-B_16241	0
CG11786		FBpp0112194		96B18-96B18	3R	20872047	20873131		Y	Y		39-[1]-2-[2]-2-[2]-1-[1]-2-[2]-7-[2]-1-[2]-114	0	222	2	5
CG5468	TweedleM	FBpp0084401		97C2-97C2	3R	22444845	22445953		Y	Y		16-[1]-251-[2]-6	0	288	1	1		PF03103.10	DUF243	6e-30
CG6478	TweedleB	FBpp0084429		97C2-97C2	3R	22448173	22449270		Y	Y		16-[1]-247-[2]-8	0	286	1	1		PF03103.10	DUF243	1.7e-30
CG6447	TweedleL	FBpp0084428		97C2-97C2	3R	22450302	22451374		Y	Y		16-[1]-247-[2]-7	0	285	1	1		PF03103.10	DUF243	1.7e-30
CG6452	TweedleO	FBpp0084426		97C2-97C2	3R	22451730	22452419		Y	Y		212-[2]-9	2.1	229	0	1		PF03103.10	DUF243	2.7e-29
CG6460	TweedleK	FBpp0084425		97C2-97C2	3R	22453686	22454429		Y	Y		16-[1]-208-[2]-8	0	247	1	1		PF03103.10	DUF243	3.5e-28
CG5471	TweedleJ	FBpp0113030		97C2-97C2	3R	22455678	22456502		Y	Y		19-[1]-222-[2]-2-[2]-8	0	274	1	2		PF03103.10	DUF243	4e-28
CG5476	TweedleN	FBpp0084403		97C2-97C2	3R	22457595	22458680		Y	Y		16-[1]-268-[2]-10	0	309	1	1		PF03103.10	DUF243	1.1e-30
CG31080	TweedleH	FBpp0084404		97C2-97C2	3R	22459456	22460437		Y	Y		15-[1]-204-[2]-7	0.01	241	1	1		PF03103.10	DUF243	5.6e-29
CG14240	TweedleR	FBpp0084430		97C2-97C2	3R	22460596	22461639		Y	Y		17-[1]-180-[2]-8	0.01	220	1	1		PF03103.10	DUF243	2.1e-28
CG31081	TweedleR	FBpp0084405		97C2-97C2	3R	22460596	22461639		Y	Y		25-[1]-201-[2]-84	0	325	1	1		PF03103.10	DUF243	3e-28
CG14243	TweedleD	FBpp0084407		97C3-97C3	3R	22465748	22466779		Y	Y		17-[1]-205-[2]-19	0	256	1	1		PF03103.10	DUF243	4.6e-31
CG5480	Tubby	FBpp0084408		97C3-97C3	3R	22482167	22483253		Y	Y		16-[1]-236-[2]-4-[2]-4	0	283	1	2		PF03103.10	DUF243	2.9e-31
CG14250	TweedleQ	FBpp0084421		97C4-97C4	3R	22518356	22519245		Y	Y		16-[1]-208-[2]-6	0	245	1	1		PF03103.10	DUF243	9.6e-32
CG14254	TweedleC	FBpp0084447		97D12-97D12	3R	22820558	22822164		Y	Y		68-[2]-153-[2]-42-[2]-16-[2]-32-[2]-9	0	360	0	5		PF03103.10	DUF243	2.2e-31
CG5812	TweedleT	FBpp0084471		97D14-97D14	3R	22874947	22876742		Y	Y		17-[1]-248-[2]-6	0	286	1	1		PF03103.10	DUF243	1.4e-33
CG14257		FBpp0288839		97E1-97E1	3R	22901605	22908543		Y	Y		227-[2]-8-[2]-22-[2]-129-[1]-64-[2]-58	0.11	547	1	4		PB012641	Pfam-B_12641	3.5e-10
CG1646		FBpp0084691		98E5-98E5	3R	24637826	24643076		N	N		999-[1]-44-[1]-9	6.3	1066	2	0		PB000504	Pfam-B_504	3e-06
CG7883	eIF2B-alpha	FBpp0084874		99C7-99C7	3R	25760304	25761598		N	N		253-[1]-11-[2]-27	1.1	306	1	1		PF01008.10	IF-2B	5.9e-65
CG15544		FBpp0085070		100A6-100A6	3R	26653572	26667756		Y	Y		335-[2]-6-[2]-13-[2]-245-[1]-221	1.4	851	1	3
CG1499		FBpp0085152		100C4-100C6	3R	27368754	27391887		Y	Y		787-[2]-38	2.1	833	0	1		PB017482	Pfam-B_17482	2.2e-56
CG1775	Medea	FBpp0085176		100C7-100D1	3R	27436787	27440927		N	N		216-[1]-548	1.6	771	1	0		PB012494	Pfam-B_12494	1.3e-173
CG2150		FBpp0085218		100D2-100D2	3R	27589026	27590488		Y	Y		20-[1]-85-[2]-49-[2]-2-[2]-1	0	188	1	3
CG11380		FBpp0070194		1E4-1E4	X	1085444	1090705		Y	Y		137-[1]-162-[2]-255	0.02	569	1	1		PB017821	Pfam-B_17821	1.1e-186
CG14625		FBpp0070195		1E4-1E4	X	1093651	1096954		Y	Y		680-[1]-69	0.93	756	1	0
CG11381		FBpp0070196		1E4-1E4	X	1097812	1099468		Y	Y		33-[1]-1-[2]-387	0.05	436	1	1
CG11382		FBpp0070198		1E4-1E4	X	1104130	1105746		Y	Y		62-[2]-257-[2]-119-[1]-1-[2]-19-[2]-8	0.01	505	1	4
CG14796	Mucin related 2B	FBpp0070274		2B2-2B2	X	1446424	1452205		Y	Y		35-[2]-5-[1]-1740	5.9	1795	1	1		PB015192	Pfam-B_15192	0
CG34333	Vitelline membrane-like	FBpp0111447		2F4-2F4	X	2170006	2171743		Y	Y		49-[2]-27-[2]-[2]-[2]-[2]-[2]-[2]-8-[2]-[2]-[2]-8-[2]-[2]-[2]-[2]- [2]-[2]-16-[2]-2-[2]-8-[2]-12-[2]-[2]-40-[2]-[2]-8-[2]-[2]-[2]- 8-[2]-[2]-8-[2]-[2]-[2]-[2]-17-[2]-65-[2]-30	1.5	578	0	34		PB003126	Pfam-B_3126	2.7e-22
CG3009		FBpp0289696		4C11-4C11	X	4552191	4560730		Y	Y		296-[2]-60	9	364	0	1		PF05826.5	Phospholip_A2_2	1.1e-36
CG42264		FBpp0288871		5C2-5C2	X	5667170	5670612		Y	Y		274-[1]-158-[1]-188	1.1	634	2	0		PF00246.17	Peptidase_M14	1.5e-61
CG3108		FBpp0070798		5C2-5C2	X	5671228	5675649		N	N		918-[1]-86-[1]-114	2.5	1132	2	0		PF00246.17	Peptidase_M14	1.2e-77
CG34417		FBpp0111619		6B3-6C1	X	6434804	6483213		N	N		487-[2]-3709-[2]-135-[1]-625	3.8	4979	1	2		PF12510.1	Smoothelin	1.6e-22
CG14431		FBpp0070962		6E4-6E4	X	6854334	6859825		N	N		526-[2]-20-[2]-501	1.3	1063	0	2		PB000980	Pfam-B_980	0
CG1677		FBpp0088653		7A8-7B1	X	7175121	7180226		N	N		646-[2]-346	10	1000	0	1		PB006300	Pfam-B_6300	2.3e-232
CG10555		FBpp0071122		7E6-7E6	X	8292973	8297975		N	N		245-[2]-233-[2]-38-[2]-37-[2]-33-[2]-220-[2]-1-[2]-41-[2]-14	0.13	926	0	8		PF05030.5	SSXT	1.5e-34
CG12743	ovarian tumor	FBpp0071180		7F1-7F1	X	8379026	8383553		N	N		531-[2]-272	1.4	811	0	1		PB002964	Pfam-B_2964	3.8e-30
CG15370		FBpp0071245		8D2-8D2	X	9119489	9120601		Y	Y		148-[1]-75-[1]-34-[1]-26-[2]-58	0	370	3	1
CG2962		FBpp0071415		9B4-9B4	X	10108891	10110670		Y	Y		112-[2]-124-[2]-5-[2]-1-[2]-1-[2]-1-[2]-1-[2]-1-[2]-1-[2]-1-[2]- 1-[2]-29-[2]-2	0.03	376	0	12		PB012279	Pfam-B_12279	3.5e-06
CG9369	miniature	FBpp0073400		10E1-10E2	X	11648306	11663548		Y	N		82-[2]-592	4	682	0	1		PF00100.16	Zona_pellucida	3e-34
CG15740		FBpp0073442		10F1-10F1	X	11736695	11740198		N	N		116-[2]-69-[2]-60-[2]-28-[2]-44-[2]-46-[2]-87-[1]-107-[2]-54-[2]- 300-[2]-23	0.09	1013	1	9		PB016328	Pfam-B_16328	8.7e-160
CG15731		FBpp0073503		11A11-11A11	X	12350437	12351793		Y	Y		295-[2]-3-[2]-5	0.01	319	0	2		PF02757.10	YLP	0.06
CG2560	Cuticular protein 11A	FBpp0073483		11A12-11A12	X	12381006	12383484		Y	Y		25-[1]-214-[1]-8-[2]-1	0.03	270	2	1		PF00379.16	Chitin_bind_4	1e-10
CG2555	Cuticular protein 11B	FBpp0073486		11B1-11B1	X	12447163	12448274		Y	Y		181-[2]-8	0.03	197	0	1		PF00379.16	Chitin_bind_4	3.1e-17
CG32642		FBpp0073544		11D5-11D5	X	12853315	12854543		Y	Y		61-[1]-34-[2]-271	0.01	381	1	1		PB008358	Pfam-B_8358	4.1e-138
CG1368		FBpp0073708		12E2-12E2	X	14068794	14069703		Y	Y		19-[2]-7-[2]-17-[2]-24-[2]-6-[2]-8-[2]-8-[2]-8-[2]-25	0	186	0	8		PB003774	Pfam-B_3774	7.3e-11
CG11584		FBpp0073710		12E2-12E2	X	14075063	14077348		Y	Y		20-[2]-108-[2]-405-[1]-54-[2]-44	0.09	662	1	3		PF11018.1	Cuticle_3	0.01
CG32603		FBpp0073711		12E2-12E2	X	14078574	14079840		Y	Y		21-[2]-72-[2]-236	8.6	345	0	2		PB003126	Pfam-B_3126	1.6e-08
CG11585		FBpp0113000		12E3-12E3	X	14083549	14084788		Y	Y		19-[2]-35-[2]-72-[2]-64-[2]-120	0.26	342	0	4		PF11018.1	Cuticle_3	0.01
CG13403		FBpp0073745		12E3-12E3	X	14085248	14086019		N	N		58-[2]-53-[2]-31	3.2	158	0	2		PB012159	Pfam-B_12159	0
CG9411		FBpp0073733		12E10-12E10	X	14366436	14374112		Y	Y		31-[2]-2-[2]-6-[2]-10-[2]-28-[2]-5-[2]-3-[2]-2-[2]-3-[2]-15-[2]- 7-[2]-12-[2]-15-[2]-196-[2]-3-[2]-3-[2]-2-[2]-2-[2]-2-[2]-103-[2]- 38-[2]-15-[2]-123-[2]-183	0.01	993	0	23		PB015323	Pfam-B_15323	0
CG32570	TweedleY	FBpp0074100		15A3-15A3	X	16628984	16630013		Y	Y		61-[2]-166-[2]-4	0.65	247	0	2		PF03103.10	DUF243	5.1e-32
CG32574	Tweedlealpha	FBpp0074103		15A3-15A3	X	16636924	16638398		Y	Y		17-[1]-353-[2]-3	0	388	1	1		PF03103.10	DUF243	5.8e-32
CG8945		FBpp0074185		15E1-15E1	X	16974456	16981645		Y	Y		246-[2]-959-[1]-210	0.05	1430	1	1		PB018418	Pfam-B_18418	0
CG32564		FBpp0074164		15F3-15F3	X	17100441	17101887		Y	Y		159-[2]-10-[2]-152-[2]-64	0.11	409	0	3		PB000450	Pfam-B_450	0
CG42323		FBpp0289054		17B1-17B1	X	18316468	18321034		Y	Y		259	3.9	259	0	0		PF11018.1	Cuticle_3	9.8e-06
CG34401		FBpp0111565		17F2-17F2	X	18759473	18774672		N	N		1843-[2]-1-[2]-243	2.1	2103	0	2		PB005604	Pfam-B_5604	2.8e-157
CG14226	domeless	FBpp0074525		18D13-18E1	X	19570090	19577549		Y	Y		293-[1]-25-[2]-678-[2]-263	0.66	1282	1	2		PB006157	Pfam-B_6157	2.5e-68
CG32529		FBpp0074569		18F4-19A2	X	19762443	19800720		N	Y		414-[2]-749-[2]-1-[2]-37-[2]-26-[2]-1262	1.9	2529	0	5		PB012986	Pfam-B_12986	0

## Sheet: Other arthropods
Peptide		Blast E-value	Blast Annotation		Predicted signal peptide by neural network?	Predicted signal peptide by HMM?		MAST motif diagram	E-value (whole protein)	Length	Count of Motif 1	Count of Motif 2		Pfam code	Pfam short description	E-value
AGAP000049-PA		1e-151	emb|CAB64937.1| SF1 protein [Drosophila melanogaster]		N	N		138-[1]-208-[2]-422	1.2	783	1	1		PB000318	Pfam-B_318	1.2e-58
AGAP000085-PA		2e-30	ref|NP_572803.1| cuticular protein 11A [Drosophila melanogaster] gb|AAF48167.1| cuticular protein 11A [Drosophila melanogaster] gb|AAL49153.1| RE57452p [Drosophila melanogaster]		Y	Y		182-[1]-1-[2]-9-[2]-10-[2]-10	0	243	1	3		PF00379.16	Chitin_bind_4	1.4e-12
AGAP000337-PA		0	ref|NP_572434.1| Upf2 [Drosophila melanogaster] gb|AAF46314.1| Upf2 [Drosophila melanogaster] gb|ABC86283.1| RE04053p [Drosophila melanogaster]		N	N		243-[2]-514-[1]-360	1.2	1132	1	1		PF04050.7	Upf2	2.2e-42
AGAP000352-PA		9e-38	gb|ABI34182.1| LP21747p [Drosophila melanogaster]		Y	Y		18-[1]-261-[2]-6	0	300	1	1		PF03103.10	DUF243	4e-32
AGAP000382-PA					Y	Y		82-[2]-88	0.62	178	0	1		PF11018.1	Cuticle_3	3.8e-24
AGAP000449-PA		0	ref|NP_727440.3| X11Lbeta [Drosophila melanogaster] gb|AAF46614.5| X11Lbeta [Drosophila melanogaster]		N	N		285-[1]-705-[2]-1026	3.8	2031	1	1		PF00640.16	PID	4.6e-40
AGAP000483-PB		0	ref|NP_001163675.1| CG7956 isoform D [Drosophila melanogaster] gb|ACZ94971.1| CG7956 isoform D [Drosophila melanogaster]		N	N		623	8.5	623	0	0		PF02383.11	Syja_N	4.7e-86
AGAP000537-PA		7e-40	ref|NP_609157.3| TweedleE [Drosophila melanogaster] gb|AAL48087.1| RE71854p [Drosophila melanogaster] gb|AAF52571.2| TweedleE [Drosophila melanogaster]		N	N		15-[2]-13-[2]-14-[2]-49-[2]-67-[2]-6-[2]-1	0	213	0	6		PF03103.10	DUF243	3.1e-30
AGAP000538-PA		9e-22	gb|ABI34182.1| LP21747p [Drosophila melanogaster]		Y	Y		34-[1]-251-[2]-8	0.01	308	1	1		PF03103.10	DUF243	4.8e-29
AGAP000552-PA		0	ref|NP_572197.4| CG4041 [Drosophila melanogaster] gb|ABY20509.1| LD42868p [Drosophila melanogaster] gb|AAF45995.4| CG4041 [Drosophila melanogaster]		N	N		166-[1]-230-[2]-468	3.4	879	1	1		PF00566.11	TBC	2.6e-39
AGAP000778-PA		0	ref|NP_651004.1| CG13409 isoform A [Drosophila melanogaster] gb|AAF55948.1| CG13409 isoform A [Drosophila melanogaster]		N	N		14-[1]-536	4.5	557	1	0		PF06664.5	MIG-14_Wnt-bd	8.5e-115
AGAP000786-PA		1e-156	ref|NP_572747.1| miniature [Drosophila melanogaster] gb|AAF48088.2| miniature [Drosophila melanogaster] gb|AAQ23554.1| RE53556p [Drosophila melanogaster]		Y	Y		80-[2]-567	3.2	655	0	1		PF00100.16	Zona_pellucida	9.6e-35
AGAP000788-PA		1e-175	ref|NP_511130.2| dusky [Drosophila melanogaster] gb|AAF48089.1| dusky [Drosophila melanogaster] gb|AAV36931.1| LP20007p [Drosophila melanogaster]		N	N		79-[2]-55-[2]-292-[2]-178	0.61	628	0	3		PB007454	Pfam-B_7454	1.2e-61
AGAP000795-PA		2e-76	ref|NP_608805.2| CG10019 [Drosophila melanogaster] gb|AAF51067.2| CG10019 [Drosophila melanogaster]		N	N		528-[1]-239-[2]-3-[2]-132	0.35	925	1	2		PF07690.9	MFS_1	4.5e-19
AGAP000819-PA		1e-102	ref|NP_524596.1| tailless [Drosophila melanogaster] sp|P18102|TLL_DROME RecName: Full=Protein tailless; AltName: Full=Nuclear receptor subfamily 2 group E member 2 gb|AAA28936.1| tailless (tll) protein [Drosophila melanogaster] gb|AAB71371.1| tailless protein [Drosophila melanogaster] gb|AAF57091.1| tailless [Drosophila melanogaster] gb|AAY51589.1| IP01133p [Drosophila melanogaster]		N	N		188-[2]-240	1.7	436	0	1		PF00104.23	Hormone_recep	5e-32
AGAP000820-PA		3e-47	ref|NP_651829.1| cuticular protein 100A [Drosophila melanogaster] gb|AAF57092.1| cuticular protein 100A [Drosophila melanogaster] gb|AAL48040.1| RE11283p [Drosophila melanogaster]		Y	Y		216-[1]-4	0.03	227	1	0		PF00379.16	Chitin_bind_4	3.1e-12
AGAP000892-PA					Y	Y		48-[2]-9-[2]-[2]-[2]-[2]-14-[2]-[2]-14-[2]-12-[2]-14-[2]-12-[2]- 13-[2]-8-[2]-1-[2]-1-[2]-14-[2]-33-[1]-7	0	335	1	16
AGAP001118-PA		1e-20	ref|NP_572962.1| CG9411 [Drosophila melanogaster] gb|AAF48374.1| CG9411 [Drosophila melanogaster] gb|AAL39828.1| LD45449p [Drosophila melanogaster]		N	N		74-[2]-7-[2]-31-[2]-1-[2]-58-[2]-2-[2]-6-[2]-3-[2]-5-[2]-69-[2]- 61-[2]-28-[2]-61-[2]-228	0.01	738	0	13		PB015323	Pfam-B_15323	3e-16
AGAP001533-PA		0	ref|NP_609544.2| rab3-GAP isoform A [Drosophila melanogaster] sp|Q9VKB9|RBGPR_DROME RecName: Full=Rab3 GTPase-activating protein regulatory subunit gb|AAF53156.2| rab3-GAP isoform A [Drosophila melanogaster] gb|AAV36974.1| LD40982p [Drosophila melanogaster]		N	N		1299-[2]-67	8.8	1374	0	1		PB002214	Pfam-B_2214	7e-256
AGAP001535-PA		e-131	ref|NP_524160.1| absent small or homeotic discs 1 [Drosophila melanogaster] gb|AAF49140.2| absent small or homeotic discs 1 [Drosophila melanogaster]		N	N		610-[2]-2250-[1]-738	6.3	3613	1	1		PB013967	Pfam-B_13967	1.9e-55
AGAP001577-PA		1e-125	ref|NP_996204.1| forkhead box sub-group O isoform C [Drosophila melanogaster] ref|NP_996205.1| forkhead box sub-group O isoform B [Drosophila melanogaster] sp|Q95V55|FOXO_DROME RecName: Full=Forkhead box protein O; Short=dFOXO; AltName: Full=Protein FKHR gb|AAL28078.1|AF426831_1 AFX [Drosophila melanogaster] gb|AAL90280.1| LD19191p [Drosophila melanogaster] gb|AAS65147.1| forkhead box sub-group O…		N	N		366-[2]-8-[2]-193	1.6	583	0	2		PF00250.11	Fork_head	7.4e-22
AGAP001786-PA		1e-179	ref|NP_996228.1| osa isoform C [Drosophila melanogaster] gb|AAS65166.1| osa isoform C [Drosophila melanogaster]		N	N		74-[2]-32-[2]-90-[2]-15-[2]-25-[2]-252-[2]-35-[2]-147-[2]-7-[2]- 803-[2]-9-[2]-47-[2]-164-[2]-1435	9.8	3239	0	13		PF12031.1	DUF3518	4.5e-122
AGAP002013-PA		9e-96	ref|NP_647933.1| CG13708 [Drosophila melanogaster] gb|AAF47944.1| CG13708 [Drosophila melanogaster]		N	N		1142-[2]-288	0.06	1438	0	1		PB006155	Pfam-B_6155	1.6e-87
AGAP002367-PA		3e-71	ref|NP_650744.1| mucin 91C [Drosophila melanogaster] gb|AAF55584.1| mucin 91C [Drosophila melanogaster]		Y	Y		38-[2]-12-[2]-33-[2]-41-[2]-11-[2]-2-[2]-16-[2]-12-[2]-2-[2]-45- [2]-3-[2]-3-[2]-3-[2]-3-[2]-3-[2]-4-[2]-4-[2]-3-[2]-3-[2]-3-[2]- 3-[2]-3-[2]-4-[2]-3-[2]-3-[2]-4-[2]-3-[2]-1-[2]-3-[2]-3-[2]-90	0.02	604	0	30
AGAP002585-PA		2e-23	ref|NP_651533.2| eater [Drosophila melanogaster] gb|AAF56664.4| eater [Drosophila melanogaster]		N	N		665-[1]-95-[1]-259-[1]-294-[2]-286	0.51	1628	3	1
AGAP002620-PA					Y	Y		105-[2]-30-[2]-1	0	152	0	2		PF06682.5	DUF1183	0.24
AGAP002621-PA		3e-09	ref|NP_651892.1| CG2150 [Drosophila melanogaster] gb|AAF57194.1| CG2150 [Drosophila melanogaster] gb|AAM50992.1| RE35358p [Drosophila melanogaster]		Y	Y		142-[2]-6-[2]-31-[2]-2-[2]-2-[2]-2-[2]-1	0	234	0	6		PB015323	Pfam-B_15323	0
AGAP002907-PA		4e-06	ref|NP_650744.1| mucin 91C [Drosophila melanogaster] gb|AAF55584.1| mucin 91C [Drosophila melanogaster]		Y	Y		395-[2]-16-[2]-3-[2]-3-[2]-1-[2]-61	0.03	519	0	5
AGAP002936-PA					Y	Y		33-[1]-68	1.6	108	1	0
AGAP003161-PA					Y	Y		74-[2]-11-[2]-1-[2]-190	0	300	0	3
AGAP003471-PA		5e-26	ref|NP_649641.1| osiris 20 [Drosophila melanogaster] gb|AAF54138.1| osiris 20 [Drosophila melanogaster] gb|AAL48674.1| RE13893p [Drosophila melanogaster]		Y	Y		217-[2]-6-[2]-81	0.67	320	0	2		PF07898.6	DUF1676	6.9e-10
AGAP003513-PA		0	ref|NP_001027171.1| CG14681 isoform B [Drosophila melanogaster] sp|Q9VGY6|DOMON_DROME RecName: Full=DOMON domain-containing protein CG14681; Flags: Precursor gb|AAF54536.2| CG14681 isoform B [Drosophila melanogaster] gb|ACM16693.1| FI03491p [Drosophila melanogaster]		Y	Y		968-[2]-186-[2]-32-[2]-22-[2]-46	8.1	1286	0	4		PB010354	Pfam-B_10354	1.3e-95
AGAP003827-PB		1e-70	gb|ACU43548.1| LP24488p [Drosophila melanogaster]		N	N		97-[2]-1058-[2]-1230-[2]-64	0.82	2473	0	3		PB009081	Pfam-B_9081	1.2e-74
AGAP004066-PA		0	gb|ABQ10624.1| neurexin [Drosophila melanogaster]		N	N		1041-[1]-33-[2]-934	0.74	2023	1	1		PF02210.17	Laminin_G_2	1.4e-27
AGAP004149-PA		1e-65	ref|NP_001097728.1| CG34409 [Drosophila melanogaster] gb|ABW08629.1| CG34409 [Drosophila melanogaster]		N	N		17-[1]-181-[2]-330	0.53	543	1	1		PF00089.19	Trypsin	3.8e-52
AGAP004159-PA		0	ref|NP_001163750.1| Mdh isoform C [Drosophila melanogaster] gb|ACZ95044.1| Mdh isoform C [Drosophila melanogaster]		N	N		534-[1]-30	9.1	571	1	0		PF03949.8	Malic_M	3.4e-85
AGAP004367-PA		2e-43	ref|NP_650611.1| mucin related 89F [Drosophila melanogaster] gb|AAF55402.1| mucin related 89F [Drosophila melanogaster]		N	N		1838-[2]-708-[1]-138	0.07	2699	1	1		PF01607.17	CBM_14	3.8e-10
AGAP004576-PA		5e-26	gb|AAL48688.1| RE14272p [Drosophila melanogaster]		Y	Y		43-[2]-14-[2]-111-[2]-9	0	201	0	3		PF03103.10	DUF243	9.5e-29
AGAP005008-PA		4e-80	ref|NP_001137943.2| sosondowah isoform G [Drosophila melanogaster] gb|ACL83298.2| sosondowah isoform G [Drosophila melanogaster]		N	N		585-[2]-65	3	658	0	1		PF00023.23	Ank	3.3e-05
AGAP005021-PA		0	ref|NP_652610.1| Spt5 [Drosophila melanogaster] sp|Q9V460|SPT5H_DROME RecName: Full=Transcription elongation factor SPT5; AltName: Full=dSpt5; AltName: Full=DRB sensitivity-inducing factor large subunit; Short=DSIF large subunit gb|AAF34689.1|AF222864_1 Dspt5 [Drosophila melanogaster] gb|AAF57561.1| Spt5 [Drosophila melanogaster] gb|AAZ86761.1| LD10265p [Drosophila melanogaster]		N	N		819-[2]-66-[2]-59-[2]-122	7.7	1090	0	3		PB002589	Pfam-B_2589	1.1e-119
AGAP005030-PA		1e-71	ref|NP_001163191.1| scribbler isoform G [Drosophila melanogaster] gb|ACZ94463.1| scribbler isoform G [Drosophila melanogaster]		N	N		1654-[2]-70-[2]-69-[1]-571	0.23	2387	1	2		PB002378	Pfam-B_2378	6.9e-18
AGAP005111-PA		1e-154	ref|NP_996065.2| approximated isoform J [Drosophila melanogaster] ref|NP_648561.2| approximated isoform K [Drosophila melanogaster] gb|AAS65016.2| approximated isoform J [Drosophila melanogaster] gb|AAF49939.3| approximated isoform K [Drosophila melanogaster]		N	N		532-[1]-284-[2]-262	8.1	1093	1	1		PF01529.13	zf-DHHC	8.6e-25
AGAP005292-PA		1e-117	ref|NP_001097953.1| CG34354 isoform A [Drosophila melanogaster] gb|ABW08789.1| CG34354 isoform A [Drosophila melanogaster]		Y	Y		291-[1]-[2]-15-[1]-66	0.18	394	2	1		PB008369	Pfam-B_8369	1.3e-50
AGAP005313-PA		7e-17	ref|NP_001036564.1| CG34115 [Drosophila melanogaster] gb|ABI31109.1| CG34115 [Drosophila melanogaster] gb|ABL75649.1| IP16951p [Drosophila melanogaster] gb|ABN49329.1| IP17965p [Drosophila melanogaster]		Y	Y		53-[1]-17	2.2	77	1	0		PF06900.4	DUF1270	0.14
AGAP005567-PA		1e-152	gb|AAF60175.2|AF237561_1 wishful thinking [Drosophila melanogaster]		N	N		187-[2]-772	7.7	967	0	1		PF00069.18	Pkinase	2.7e-37
AGAP005619-PA		1e-105	ref|NP_729624.1| simjang isoform A [Drosophila melanogaster] ref|NP_729625.1| simjang isoform B [Drosophila melanogaster] gb|AAF50140.1| simjang isoform A [Drosophila melanogaster] gb|AAF50141.2| simjang isoform B [Drosophila melanogaster]		N	N		799-[1]-54	2.1	860	1	0		PB010734	Pfam-B_10734	0
AGAP005711-PA		1e-140	gb|AAD10630.1| CLOCK [Drosophila melanogaster]		N	N		781-[2]-241	0.21	1030	0	1		PB004350	Pfam-B_4350	2e-35
AGAP005855-PA		7e-13	ref|NP_610550.1| CG12920 [Drosophila melanogaster] gb|AAF58850.1| CG12920 [Drosophila melanogaster] gb|AAO45212.1| RE59371p [Drosophila melanogaster]		Y	N		100-[2]-190	0	298	0	1
AGAP005934-PA		1e-117	ref|NP_524120.1| tumor suppressor protein 101 [Drosophila melanogaster] gb|AAG29564.1|AF315343_1 tumor suppressor protein 101 [Drosophila melanogaster] gb|AAF49406.2| tumor suppressor protein 101 [Drosophila melanogaster]		N	N		146-[2]-8-[2]-14-[2]-203	5	395	0	3		PF05743.6	UEV	3.2e-45
AGAP005952-PA					Y	Y		25-[1]-57-[2]-25-[2]-31-[2]-24-[2]-29-[2]-59-[2]-35-[2]-35-[2]- 35-[2]-35-[2]-35-[2]-50-[2]-16-[2]-32-[2]-35-[2]-35-[2]-35-[2]- 35-[2]-35-[2]-13-[2]-38-[2]-35-[2]-35-[2]-81-[1]-8	0.08	1106	2	23
AGAP006226-PA		0	gb|AAO41437.1| RE51958p [Drosophila melanogaster]		N	N		472-[2]-177-[2]-600	8.8	1265	0	2		PF02738.11	Ald_Xan_dh_C2	1.2e-117
AGAP006257-PA					N	N		157-[2]-348-[2]-26-[2]-38	0.74	593	0	3
AGAP006463-PA					N	N		54-[1]-24-[1]-7-[2]-89-[1]-65-[1]-172-[1]-21-[2]-55-[1]-39-[2]- 62-[1]-129	0.02	790	7	3		PB012159	Pfam-B_12159	0
AGAP006464-PA					N	N		15-[2]-35-[2]-51-[1]-41-[2]-48-[1]-2-[2]-10-[2]-17	0	273	2	5		PF02757.10	YLP	0.57
AGAP006466-PA					N	N		60-[1]-7-[1]-6-[1]-91-[2]-3-[2]-2-[2]-123	0.01	337	3	3
AGAP006467-PA					Y	Y		24-[1]-3-[1]-206-[2]-5-[2]-4-[2]-18	0	298	2	3		PF08740.4	BCS1_N	0.07
AGAP006503-PA		8e-18	ref|NP_730217.1| CG11905 isoform C [Drosophila melanogaster] ref|NP_730218.1| CG11905 isoform E [Drosophila melanogaster] ref|NP_001097624.1| CG11905 isoform H [Drosophila melanogaster] gb|AAN11717.1| CG11905 isoform C [Drosophila melanogaster] gb|AAN11718.1| CG11905 isoform E [Drosophila melanogaster] gb|AAO41446.1| RE29488p [Drosophila melanogaster] gb|ABW08555.1| CG11905 isoform H [Drosophila …		N	Y		87-[2]-620	0.28	715	0	1		PB019275	Pfam-B_19275	1.3e-48
AGAP006669-PA		7e-70	gb|ABF02286.1| IP16051p [Drosophila melanogaster]		N	N		927-[1]-19-[2]-50-[2]-84-[2]-140-[2]-57-[2]-593-[2]-303-[2]-246	2.4	2482	1	7		PB008988	Pfam-B_8988	3.3e-20
AGAP006866-PA		2e-33	ref|NP_649121.1| cuticular protein 76Bb [Drosophila melanogaster] gb|AAF49152.1| cuticular protein 76Bb [Drosophila melanogaster] gb|ACZ94120.1| RT03811p [Drosophila melanogaster]		Y	Y		73-[1]-89-[1]-6	0.23	182	2	0		PF00379.16	Chitin_bind_4	1.7e-10
AGAP006868-PA		3e-31	gb|ACD81768.1| IP20594p [Drosophila melanogaster]		Y	Y		30-[1]-133-[2]-678	1.6	856	1	1		PF00379.16	Chitin_bind_4	1.2e-13
AGAP006897-PA					N	N		303-[2]-107-[2]-303	0.53	729	0	2
AGAP006954-PA		0	ref|NP_001036609.1| CG4998 isoform B [Drosophila melanogaster] gb|ABI31256.1| CG4998 isoform B [Drosophila melanogaster]		Y	Y		175-[2]-368-[2]-94-[2]-391-[1]-71	0.06	1130	1	3		PF00089.19	Trypsin	3.9e-56
AGAP006984-PA					Y	Y		103	6.3	103	0	0		PF08184.4	Cuticle_2	0
AGAP006986-PA					Y	Y		137	2.3	137	0	0		PF07035.5	Mic1	0.05
AGAP007177-PA		5e-55	ref|NP_647753.1| spatzle 5 [Drosophila melanogaster] gb|AAF47694.1| spatzle 5 [Drosophila melanogaster] gb|AAK93159.1| LD26258p [Drosophila melanogaster]		N	Y		135-[2]-18-[2]-21-[1]-190	0.49	387	1	2
AGAP007359-PA					Y	Y		89-[1]-20-[2]-105-[2]-82-[2]-236-[1]-21-[1]-7	0.01	605	3	3		PF01456.10	Mucin	2.4e-05
AGAP007440-PA		7e-58	gb|AAD55740.1|AF184229_1 BcDNA.LD27979 [Drosophila melanogaster]		N	N		204-[2]-79-[2]-90-[2]-601	2.8	998	0	3		PF09770.2	PAT1	8.4e-74
AGAP007537-PA		8e-78	ref|NP_730361.1| CG14073 isoform A [Drosophila melanogaster] gb|AAF49230.1| CG14073 isoform A [Drosophila melanogaster]		N	N		287-[2]-264-[2]-13-[2]-195-[2]-1370	0.31	2161	0	4		PF00023.23	Ank	3.4e-07
AGAP007668-PA		1e-98	ref|NP_570011.1| CG8636 [Drosophila melanogaster] sp|Q9W4X7|EI3G1_DROME RecName: Full=Eukaryotic translation initiation factor 3 subunit G-1; Short=eIF3g-1; AltName: Full=Eukaryotic translation initiation factor 3 subunit 4-1; AltName: Full=Eukaryotic translation initiation factor 3 RNA-binding subunit 1; Short=eIF-3 RNA-binding subunit 1 gb|AAF45796.1| CG8636 [Drosophila melanogaster] gb|AAM5079…		N	N		249-[1]-15	1.9	271	1	0		PF12353.1	eIF3g	1.3e-41
AGAP007669-PA		2e-34	gb|AAL48639.1| RE09533p [Drosophila melanogaster]		N	Y		23-[1]-233	1.8	263	1	0		PF00069.18	Pkinase	1.1e-50
AGAP007790-PA		5e-71	ref|NP_477169.1| nervana 2 isoform A [Drosophila melanogaster] ref|NP_723216.1| nervana 2 isoform D [Drosophila melanogaster] ref|NP_001014476.1| nervana 2 isoform E [Drosophila melanogaster] gb|AAF52439.1| nervana 2 isoform D [Drosophila melanogaster] gb|AAF52438.2| nervana 2 isoform A [Drosophila melanogaster] gb|AAX52660.1| nervana 2 isoform E [Drosophila melanogaster] gb|ABE73219.1| IP16413p …		N	N		169-[1]-138	0.48	314	1	0		PF00287.11	Na_K-ATPase	2.6e-58
AGAP008236-PA		0	ref|NP_608646.3| tho2 isoform B [Drosophila melanogaster] gb|AAN10442.2| tho2 isoform B [Drosophila melanogaster]		N	N		249-[1]-1267-[2]-29	1.8	1560	1	1		PF11262.1	Tho2	2.5e-92
AGAP008261-PA		2e-27	ref|NP_608737.1| alpha4GT1 [Drosophila melanogaster] gb|AAF51162.1| alpha4GT1 [Drosophila melanogaster] gb|AAK92948.1| GH17972p [Drosophila melanogaster]		Y	N		30-[2]-131-[1]-171	0.88	347	1	1		PF04488.8	Gly_transf_sug	7.5e-17
AGAP008449-PA		3e-07	ref|NP_609143.2| CG7203 [Drosophila melanogaster] gb|AAF52550.2| CG7203 [Drosophila melanogaster]		Y	Y		139	0.54	139	0	0		PB004865	Pfam-B_4865	5.6e-12
AGAP008451-PA					Y	Y		169	1.1	169	0	0		PB004865	Pfam-B_4865	8.6e-10
AGAP008452-PA					Y	Y		162	1	162	0	0		PB004865	Pfam-B_4865	3.4e-07
AGAP008453-PA					Y	Y		168	1.1	168	0	0		PB004865	Pfam-B_4865	8.5e-10
AGAP008457-PA					Y	Y		125-[1]-37	0.39	169	1	0		PB004865	Pfam-B_4865	8.4e-10
AGAP008458-PA		2e-09	ref|NP_477115.1| adult cuticle protein 1 [Drosophila melanogaster] sp|Q26416|CUA1_DROME RecName: Full=Adult cuticle protein 1; AltName: Full=dACP-1; Flags: Precursor gb|AAF52547.1| adult cuticle protein 1 [Drosophila melanogaster] gb|AAB33567.2| cuticle protein [Drosophila melanogaster] gb|AAM51018.1| RH03221p [Drosophila melanogaster]		Y	Y		83-[2]-47	7.1	138	0	1		PB004865	Pfam-B_4865	1.8e-17
AGAP008460-PA		5e-07	ref|NP_609143.2| CG7203 [Drosophila melanogaster] gb|AAF52550.2| CG7203 [Drosophila melanogaster]		Y	Y		169	1.7	169	0	0		PB004865	Pfam-B_4865	1.1e-09
AGAP008461-PA					Y	Y		169	1.1	169	0	0		PB004865	Pfam-B_4865	3.9e-10
AGAP008462-PA					Y	Y		169	1.1	169	0	0		PB004865	Pfam-B_4865	8.6e-10
AGAP008463-PA					Y	Y		168	1.1	168	0	0		PB004865	Pfam-B_4865	8.5e-10
AGAP008465-PA					Y	Y		135-[2]-105	3.8	248	0	1		PB004865	Pfam-B_4865	4.7e-18
AGAP008726-PA		1e-135	ref|NP_523492.1| eyes absent isoform B [Drosophila melanogaster] gb|AAA28723.1| eyes absent I [Drosophila melanogaster] gb|AAK77271.1| GH05272p [Drosophila melanogaster] gb|AAN10587.1| eyes absent isoform B [Drosophila melanogaster]		N	N		219-[1]-395	8	621	1	0		PB000563	Pfam-B_563	2.8e-130
AGAP008812-PA		6e-51	ref|NP_001162969.1| CG6043 isoform J [Drosophila melanogaster] ref|NP_001162970.1| CG6043 isoform K [Drosophila melanogaster] gb|ACZ94255.1| CG6043 isoform J [Drosophila melanogaster] gb|ACZ94256.1| CG6043 isoform K [Drosophila melanogaster]		N	N		339-[2]-275-[2]-331	2.5	961	0	2		PB001065	Pfam-B_1065	3.7e-22
AGAP008830-PA		0	ref|NP_788055.2| CG33090 [Drosophila melanogaster] sp|Q7KT91|C3390_DROME RecName: Full=Non-lysosomal glucosylceramidase; Short=NLGase gb|AAO41192.2| CG33090 [Drosophila melanogaster] gb|ACH92150.1| FI02015p [Drosophila melanogaster]		N	N		103-[1]-803	1.9	913	1	0		PF04685.6	DUF608	1.5e-165
AGAP008863-PA		0	ref|NP_477490.1| foraging isoform E [Drosophila melanogaster] ref|NP_001014464.1| foraging isoform J [Drosophila melanogaster] sp|P32023|KGP25_DROME RecName: Full=cGMP-dependent protein kinase isozyme 2 forms cD5/T2; Short=cGK; AltName: Full=Foraging protein gb|AAG22254.1| foraging isoform E [Drosophila melanogaster] gb|AAX52650.1| foraging isoform J [Drosophila melanogaster]		N	N		911-[2]-11	5.5	930	0	1		PF00069.18	Pkinase	2.6e-65
AGAP009003-PA		0	gb|ACJ13153.2| FI03277p [Drosophila melanogaster]		Y	N		76-[1]-127-[2]-17-[2]-679	0.12	922	1	2		PB011579	Pfam-B_11579	2.1e-94
AGAP009009-PA					N	N		19-[2]-35-[2]-9-[2]-32-[2]-8-[2]-16-[2]-13-[2]-9-[2]-5	0.06	210	0	8
AGAP009522-PA		0	ref|NP_609801.3| CG42389 isoform F [Drosophila melanogaster] gb|AAF53546.4| CG42389 isoform F [Drosophila melanogaster]		N	N		105-[2]-594-[1]-701	2.8	1415	1	1		PF00041.14	fn3	6.4e-12
AGAP009557-PA		8e-12	ref|NP_608910.1| CG14035 [Drosophila melanogaster] gb|AAF52222.1| CG14035 [Drosophila melanogaster]		N	N		77-[2]-77-[2]-17-[2]-90	0.66	285	0	3
AGAP009812-PA		1e-119	ref|NP_609915.1| CG17321 [Drosophila melanogaster] gb|AAF53717.1| CG17321 [Drosophila melanogaster] gb|AAM29583.1| RH30783p [Drosophila melanogaster]		N	N		326-[1]-32	0.17	365	1	0		PB017703	Pfam-B_17703	6.6e-55
AGAP009874-PA		5e-17	gb|ABC86397.1| IP09958p [Drosophila melanogaster]		Y	Y		163-[2]-97	1.3	268	0	1		PF00379.16	Chitin_bind_4	2.4e-14
AGAP009877-PA		1e-30	gb|AAY55266.1| IP13040p [Drosophila melanogaster]		Y	Y		17-[2]-89-[2]-264	0	386	0	2		PF00379.16	Chitin_bind_4	8.5e-21
AGAP010095-PA		2e-25	gb|ACY00711.2| RT03505p [Drosophila melanogaster]		Y	Y		164-[2]-75	1.9	247	0	1		PF00379.16	Chitin_bind_4	4.2e-15
AGAP010119-PB		4e-26	gb|ACY00711.2| RT03505p [Drosophila melanogaster]		Y	Y		192-[2]-27	5.9	227	0	1		PF00379.16	Chitin_bind_4	2.9e-13
AGAP010887-PA		1e-19	ref|NP_001097285.1| cuticular protein 49Aa [Drosophila melanogaster] gb|ABV53776.1| cuticular protein 49Aa [Drosophila melanogaster]		Y	Y		19-[2]-22-[2]-51-[1]-117-[2]-59-[2]-15	0	322	1	4		PF00379.16	Chitin_bind_4	8.3e-17
AGAP010996-PA		8e-08	gb|AAY54982.1| IP06589p [Drosophila melanogaster]		N	N		109-[1]-52	2.4	168	1	0		PB000008	Pfam-B_8	3.4e-16
AGAP011037-PA					N	N		106-[2]-249-[2]-136	7.1	507	0	2		PF04281.6	Tom22	0.65
AGAP011399-PA		7e-30	gb|ACV88445.1| AT25787p [Drosophila melanogaster]		N	N		542-[2]-183	8	733	0	1		PF09405.3	Btz	1.3e-20
AGAP011536-PA		1e-131	ref|NP_542438.1| CG3430 [Drosophila melanogaster] gb|AAF52465.1| CG3430 [Drosophila melanogaster] gb|AAL39730.1| LD32660p [Drosophila melanogaster]		N	N		392-[2]-93-[2]-117	3.8	618	0	2		PF09739.2	DUF2044	6.4e-198
AGAP011553-PA		1e-77	ref|NP_610695.1| CG13196 [Drosophila melanogaster] gb|AAF58629.1| CG13196 [Drosophila melanogaster] gb|AAM50298.1| RE44287p [Drosophila melanogaster]		N	N		[2]-11-[2]-17-[2]-19-[1]-22-[1]-1-[2]-298	0	414	2	4		PB016276	Pfam-B_16276	2.4e-91
AGAP011797-PA		1e-52	ref|NP_001137944.1| CG11009 isoform B [Drosophila melanogaster] ref|NP_001137945.1| CG11009 isoform C [Drosophila melanogaster] gb|AAL28376.1| GM01318p [Drosophila melanogaster] gb|ACL83299.1| CG11009 isoform B [Drosophila melanogaster] gb|ACL83300.1| CG11009 isoform C [Drosophila melanogaster]		N	N		138-[2]-13-[1]-38-[1]-81-[2]-18	0	318	2	2		PF10349.2	WWbp	2.1e-23
AGAP012462-PA		1e-26	ref|NP_611470.1| cuticular protein 56F [Drosophila melanogaster] gb|AAL48853.1| RE26879p [Drosophila melanogaster] gb|AAF57484.2| cuticular protein 56F [Drosophila melanogaster]		Y	Y		29-[2]-6-[1]-2-[1]-10-[2]-5-[1]-92	0	181	3	2		PF00379.16	Chitin_bind_4	1.3e-10
AGAP012466-PA		6e-32	ref|NP_610901.1| cuticular protein 50Cb [Drosophila melanogaster] gb|AAF58336.1| cuticular protein 50Cb [Drosophila melanogaster] gb|AAL28306.1| GH20904p [Drosophila melanogaster]		Y	Y		19-[2]-25-[2]-93	0	153	0	2		PF00379.16	Chitin_bind_4	1.8e-10
AGAP012487-PA		3e-26	ref|NP_611157.1| resilin isoform A [Drosophila melanogaster] sp|Q9V7U0|RESIL_DROME RecName: Full=Pro-resilin; Flags: Precursor gb|AAF57953.1| resilin isoform A [Drosophila melanogaster]		Y	Y		30-[2]-29-[2]-242	0	317	0	2		PF00379.16	Chitin_bind_4	8.2e-12
AGAP013211-PA		5e-08	ref|NP_651009.1| CG13407 [Drosophila melanogaster] gb|AAF55956.1| CG13407 [Drosophila melanogaster]		N	N		98-[1]-185	0.95	290	1	0		PB013852	Pfam-B_13852	4.7e-21
AGAP013258-PA		5e-34	ref|NP_001162779.1| CG13003 isoform B [Drosophila melanogaster] gb|ACZ95314.1| CG13003 isoform B [Drosophila melanogaster]		Y	Y		223-[2]-127-[2]-296-[2]-33-[2]-45-[2]-131	2.2	895	0	5
AGAP013262-PA		1e-48	gb|AAQ22429.1| RH16520p [Drosophila melanogaster]		Y	Y		34-[2]-868-[2]-194	6.5	1112	0	2		PB016987	Pfam-B_16987	1.1e-85
AGAP013300-PA					Y	Y		51-[1]-3-[1]-168	0.31	236	2	0
AGAP013374-PA		1e-09	ref|NP_647808.1| CG14961 [Drosophila melanogaster] gb|AAF47762.1| CG14961 [Drosophila melanogaster]		Y	Y		453-[2]-361	0.2	822	0	1
AGAP013411-PA		4e-57	gb|ACY56901.1| LD17181p [Drosophila melanogaster]		N	N		411-[2]-577-[1]-1444	6.6	2447	1	1		PB006435	Pfam-B_6435	2.6e-90
AGAP013441-PA		3e-19	gb|AAV36991.1| LD20133p [Drosophila melanogaster]		N	N		307-[2]-43-[2]-71-[2]-42-[2]-230-[2]-13	0.3	746	0	5		PF05030.5	SSXT	3.9e-28
AGAP013481-PB					N	N		86-[1]-10-[1]-20	0.08	130	2	0
AGAP013523-PA		7e-13	ref|NP_572179.1| CG15473 [Drosophila melanogaster] gb|AAF45971.2| CG15473 [Drosophila melanogaster]		N	N		672-[2]-1079	1.3	1759	0	1
BGIBMGA000166-PA		7e-12	ref|NP_610901.1| cuticular protein 50Cb [Drosophila melanogaster] gb|AAF58336.1| cuticular protein 50Cb [Drosophila melanogaster] gb|AAL28306.1| GH20904p [Drosophila melanogaster]		Y	Y		25-[1]-460	8	492	1	0		PF00379.16	Chitin_bind_4	5.9e-11
BGIBMGA000222-PA		1e-108	ref|NP_651116.1| CG17119 isoform A [Drosophila melanogaster] sp|Q9VCR7|CTNS_DROME RecName: Full=Cystinosin homolog gb|AAM50956.1| LP12305p [Drosophila melanogaster] gb|AAF56088.2| CG17119 isoform A [Drosophila melanogaster]		N	N		445-[1]-114	1.6	566	1	0		PF04193.7	PQ-loop	9.9e-20
BGIBMGA000285-PA		2e-34	ref|NP_001097645.1| cuticular protein 76Bd [Drosophila melanogaster] gb|AAF49150.4| cuticular protein 76Bd [Drosophila melanogaster]		Y	Y		37-[1]-416	2.5	460	1	0		PF00379.16	Chitin_bind_4	1e-15
BGIBMGA000319-PA		0	ref|NP_647982.1| Blimp-1 [Drosophila melanogaster] gb|AAF50759.1| Blimp-1 [Drosophila melanogaster] gb|AAL48847.1| RE26660p [Drosophila melanogaster]		N	N		471-[1]-211-[2]-359	5	1056	1	1		PF00096.19	zf-C2H2	2.7e-05
BGIBMGA000329-PA		2e-24	gb|ABC86397.1| IP09958p [Drosophila melanogaster]		Y	Y		153-[1]-11-[1]-35-[1]-122	2.8	342	3	0		PF00379.16	Chitin_bind_4	2.7e-16
BGIBMGA000388-PA		5e-28	ref|NP_001137887.1| CG10625 isoform H [Drosophila melanogaster] gb|ACL83242.1| CG10625 isoform H [Drosophila melanogaster]		N	N		255-[2]-13-[2]-4-[2]-4-[2]-7-[2]-4-[2]-1289	1.7	1624	0	6		PB014261	Pfam-B_14261	7.7e-34
BGIBMGA000494-PA					N	N		775-[2]-95-[2]-168	1.8	1054	0	2		PB013482	Pfam-B_13482	3.4e-06
BGIBMGA000520-PA		9e-30	ref|NP_609157.3| TweedleE [Drosophila melanogaster] gb|AAL48087.1| RE71854p [Drosophila melanogaster] gb|AAF52571.2| TweedleE [Drosophila melanogaster]		Y	Y		19-[1]-267-[2]-8	0.01	309	1	1		PF03103.10	DUF243	4.1e-32
BGIBMGA000681-PA		9e-17	gb|ABI34182.1| LP21747p [Drosophila melanogaster]		N	N		32-[1]-1-[2]-428-[2]-5	0.03	489	1	2		PF03103.10	DUF243	1.1e-25
BGIBMGA000691-PA		8e-46	ref|NP_524658.2| pericardin [Drosophila melanogaster] gb|AAF49980.2| pericardin [Drosophila melanogaster]		N	N		266-[2]-32-[2]-94-[2]-16-[2]-92-[2]-107-[2]-20-[2]-50-[2]-7-[2]- 7-[2]-7-[2]-7-[2]-7-[2]-22-[2]-7-[2]-21-[2]-367	2.3	1257	0	16		PB012294	Pfam-B_12294	1.1e-06
BGIBMGA000716-PA		1e-103	ref|NP_730359.1| ftz transcription factor 1 isoform A [Drosophila melanogaster] gb|AAN11667.1| ftz transcription factor 1 isoform A [Drosophila melanogaster]		N	N		40-[1]-25-[2]-24-[1]-431	1	542	2	1		PF00105.11	zf-C4	6.3e-31
BGIBMGA000884-PA		3e-27	ref|NP_611700.2| CG13510 [Drosophila melanogaster] gb|AAF46879.2| CG13510 [Drosophila melanogaster] gb|ACQ45347.1| MIP04282p [Drosophila melanogaster]		N	N		45-[2]-3-[1]-101	0.08	164	1	1		PF10601.2	zf-LITAF-like	2.1e-26
BGIBMGA001444-PA		5e-20	ref|NP_001097285.1| cuticular protein 49Aa [Drosophila melanogaster] gb|ABV53776.1| cuticular protein 49Aa [Drosophila melanogaster]		Y	Y		83-[2]-12-[2]-209	0.08	320	0	2		PF00379.16	Chitin_bind_4	9.9e-15
BGIBMGA001488-PA		1e-63	ref|NP_651951.1| CG11152 [Drosophila melanogaster] gb|AAF59407.1| CG11152 [Drosophila melanogaster] gb|AAY51596.1| IP01059p [Drosophila melanogaster]		N	N		28-[1]-280	0.19	315	1	0		PF00250.11	Fork_head	1.7e-33
BGIBMGA002129-PA		8e-13	gb|ABO93156.1| misfire [Drosophila melanogaster]		N	N		55-[1]-266	0.71	328	1	0		PB002982	Pfam-B_2982	1.3e-16
BGIBMGA002234-PA		7e-61	ref|NP_732330.1| glass isoform B [Drosophila melanogaster] gb|AAL25361.1| GH20219p [Drosophila melanogaster] gb|AAF55544.2| glass isoform B [Drosophila melanogaster]		N	N		306-[1]-117	3.7	430	1	0		PF00096.19	zf-C2H2	3.2e-07
BGIBMGA002363-PA		1e-140	ref|NP_649440.3| CG14641 [Drosophila melanogaster] gb|AAL29064.1| LD46870p [Drosophila melanogaster] gb|AAF52166.2| CG14641 [Drosophila melanogaster]		N	N		331-[2]-70	0.9	409	0	1		PF00076.15	RRM_1	3.5e-12
BGIBMGA002513-PA		2e-19	ref|NP_651528.2| CG14257 [Drosophila melanogaster] gb|ABJ17026.1| IP12874p [Drosophila melanogaster] gb|AAF56659.2| CG14257 [Drosophila melanogaster]		N	N		173-[2]-9-[2]-33	0.01	231	0	2
BGIBMGA002845-PA		2e-48	ref|NP_729825.2| CG32113 [Drosophila melanogaster] gb|AAF49887.3| CG32113 [Drosophila melanogaster]		N	N		492-[2]-493-[1]-354	4.6	1354	1	1		PF06650.5	DUF1162	2.2e-36
BGIBMGA002964-PA		1e-134	gb|AAC46926.1| DHR38 [Drosophila melanogaster]		N	N		125-[2]-434	2.3	567	0	1		PF00105.11	zf-C4	1.1e-29
BGIBMGA003006-PA		9e-19	gb|AAV36991.1| LD20133p [Drosophila melanogaster]		N	N		170-[2]-266	0.01	444	0	1		PF05030.5	SSXT	5.9e-30
BGIBMGA003333-PA					Y	Y		155-[2]-2-[2]-188	0.21	361	0	2		PF01395.15	PBP_GOBP	0
BGIBMGA003370-PA					Y	Y		64-[2]-52-[1]-54-[2]-75-[1]-158-[2]-1	0	442	2	3
BGIBMGA003472-PA		1e-170	ref|NP_731308.1| tango [Drosophila melanogaster] gb|AAF54329.1| tango [Drosophila melanogaster] gb|AAL39726.1| LD32037p [Drosophila melanogaster]		N	N		437-[1]-119-[2]-67	0	638	1	1		PF08447.4	PAS_3	5.7e-18
BGIBMGA003482-PA					Y	Y		96-[2]-85-[1]-11	0.27	207	1	1		PB013734	Pfam-B_13734	7.9e-05
BGIBMGA003510-PA		1e-115	ref|NP_647890.2| dusky-like isoform A [Drosophila melanogaster] ref|NP_728979.1| dusky-like isoform B [Drosophila melanogaster] ref|NP_728980.1| dusky-like isoform C [Drosophila melanogaster] gb|AAF47884.1| dusky-like isoform A [Drosophila melanogaster] gb|AAG22249.1| dusky-like isoform B [Drosophila melanogaster] gb|AAN11598.1| dusky-like isoform C [Drosophila melanogaster]		N	N		28-[2]-245-[2]-3-[2]-217	3.4	517	0	3		PB007454	Pfam-B_7454	1.4e-48
BGIBMGA003677-PA					N	N		148-[2]-96-[2]-1-[1]-17-[1]-19-[1]-215	0.05	533	3	2
BGIBMGA003822-PA		0	gb|AAO24927.1| SD05932p [Drosophila melanogaster]		N	N		871-[2]-567	7.9	1446	0	1		PB001006	Pfam-B_1006	2.5e-253
BGIBMGA003999-PA		4e-35	ref|NP_001163191.1| scribbler isoform G [Drosophila melanogaster] gb|ACZ94463.1| scribbler isoform G [Drosophila melanogaster]		N	N		253-[2]-84-[2]-200-[2]-114	0.11	675	0	3		PB001368	Pfam-B_1368	1e-08
BGIBMGA004136-PA		3e-74	ref|NP_524120.1| tumor suppressor protein 101 [Drosophila melanogaster] gb|AAG29564.1|AF315343_1 tumor suppressor protein 101 [Drosophila melanogaster] gb|AAF49406.2| tumor suppressor protein 101 [Drosophila melanogaster]		N	N		92-[2]-22-[2]-174	0.12	304	0	2		PF09454.3	Vps23_core	1.6e-24
BGIBMGA004284-PA					N	N		680-[1]-493	1.3	1180	1	0		PF00096.19	zf-C2H2	0.01
BGIBMGA004728-PA		8e-26	gb|AAR96119.1| SD22390p [Drosophila melanogaster]		N	N		252-[1]-244-[1]-223	7.6	733	2	0		PF01826.10	TIL	5.2e-09
BGIBMGA004893-PA		5e-21	gb|ADB25325.1| GH08754p [Drosophila melanogaster]		N	N		202-[1]-9-[1]-20	0.08	245	2	0
BGIBMGA005259-PA		1e-24	ref|NP_609157.3| TweedleE [Drosophila melanogaster] gb|AAL48087.1| RE71854p [Drosophila melanogaster] gb|AAF52571.2| TweedleE [Drosophila melanogaster]		Y	Y		18-[1]-279-[2]-6	0	318	1	1		PF03103.10	DUF243	1.7e-33
BGIBMGA005278-PA		6e-15	ref|NP_001097285.1| cuticular protein 49Aa [Drosophila melanogaster] gb|ABV53776.1| cuticular protein 49Aa [Drosophila melanogaster]		Y	N		60-[1]-78	0.17	145	1	0		PF00379.16	Chitin_bind_4	2.4e-16
BGIBMGA005513-PA					N	N		51-[1]-75-[1]-131	3.9	271	2	0
BGIBMGA005736-PA		2e-82	ref|NP_726551.2| CG31999 [Drosophila melanogaster] gb|AAO39475.1| RE68558p [Drosophila melanogaster] gb|AAF59360.3| CG31999 [Drosophila melanogaster]		N	N		739-[2]-11-[1]-24-[2]-407	0.51	1204	1	2		PF07645.8	EGF_CA	5.6e-09
BGIBMGA005754-PA					N	Y		69-[2]-4-[1]-29	0	117	1	1
BGIBMGA005942-PA		4e-06	gb|ABY21756.1| RE30267p [Drosophila melanogaster]		Y	Y		128-[2]-62-[1]-25-[2]-86-[1]-49	0.22	380	2	2
BGIBMGA006166-PA		5e-63	gb|AAQ23633.1| AT27514p [Drosophila melanogaster]		N	N		504-[1]-483	7.6	994	1	0		PB016096	Pfam-B_16096	4e-25
BGIBMGA006457-PA		1e-08	ref|NP_650611.1| mucin related 89F [Drosophila melanogaster] gb|AAF55402.1| mucin related 89F [Drosophila melanogaster]		N	N		18-[1]-59-[1]-29-[1]-60-[1]-28-[1]-90-[1]-42-[2]-58-[2]-8-[2]-43- [2]-15-[2]-11-[2]-23-[2]-2	0	584	6	7
BGIBMGA006662-PA		7e-10	ref|NP_651892.1| CG2150 [Drosophila melanogaster] gb|AAF57194.1| CG2150 [Drosophila melanogaster] gb|AAM50992.1| RE35358p [Drosophila melanogaster]		Y	Y		18-[1]-75-[2]-72-[2]-1-[2]-2	0	199	1	3
BGIBMGA006691-PA		1e-67	ref|NP_610390.1| Cyp6a13 [Drosophila melanogaster] sp|Q9V4U9|C6A13_DROME RecName: Full=Probable cytochrome P450 6a13; AltName: Full=CYPVIA13 gb|AAF59076.1| Cyp6a13 [Drosophila melanogaster] gb|AAK93147.1| LD25139p [Drosophila melanogaster]		Y	Y		649-[1]-75	5.2	731	1	0		PF00067.15	p450	9e-77
BGIBMGA006745-PA		0	ref|NP_724413.2| CG42345 isoform F [Drosophila melanogaster] gb|AAF57331.3| CG42345 isoform F [Drosophila melanogaster]		N	N		591-[1]-111	2.5	709	1	0		PB006813	Pfam-B_6813	3.1e-49
BGIBMGA006826-PA		8e-29	ref|NP_609157.3| TweedleE [Drosophila melanogaster] gb|AAL48087.1| RE71854p [Drosophila melanogaster] gb|AAF52571.2| TweedleE [Drosophila melanogaster]		Y	Y		24-[2]-13-[2]-23-[2]-85	0	169	0	3		PF03103.10	DUF243	1.5e-31
BGIBMGA006873-PA		6e-30	gb|ACN58585.1| RT01989p [Drosophila melanogaster]		N	N		604-[2]-128	3.8	740	0	1		PF07679.9	I-set	3.7e-06
BGIBMGA006961-PA		3e-42	ref|NP_726905.1| CG32778 [Drosophila melanogaster] gb|AAF45913.2| CG32778 [Drosophila melanogaster]		N	N		741-[1]-12-[2]-279-[2]-50	1.4	1105	1	2		PF01530.11	zf-C2HC	5.8e-17
BGIBMGA006989-PA		9e-10	ref|NP_609339.1| obstructor-B [Drosophila melanogaster] gb|AAD38587.1|AF145612_1 BcDNA.GH02976 [Drosophila melanogaster] gb|AAF52851.1| obstructor-B [Drosophila melanogaster]		N	N		886-[1]-18-[1]-321-[1]-301-[2]-31-[2]-24-[2]-112-[2]-382	0.07	2128	3	4		PF00704.21	Glyco_hydro_18	1.7e-16
BGIBMGA007695-PA		6e-18	ref|NP_730088.1| brahma isoform D [Drosophila melanogaster] ref|NP_536745.4| brahma isoform C [Drosophila melanogaster] gb|AAN11773.1| brahma isoform C [Drosophila melanogaster] gb|AAN11774.1| brahma isoform D [Drosophila melanogaster] gb|AAQ22441.1| RE61274p [Drosophila melanogaster]		N	N		84-[2]-77	7.7	169	0	1
BGIBMGA007802-PA		8e-28	emb|CAA55063.1| reversed polarity [Drosophila melanogaster]		N	N		59-[1]-371	0.68	437	1	0		PF00046.22	Homeobox	8.6e-25
BGIBMGA007875-PA		6e-16	ref|NP_572631.3| CG17255 isoform A [Drosophila melanogaster] ref|NP_727425.3| CG17255 isoform B [Drosophila melanogaster] gb|AAN09261.3| CG17255 isoform B [Drosophila melanogaster] gb|AAF46591.4| CG17255 isoform A [Drosophila melanogaster] gb|ACD81869.1| LP18708p [Drosophila melanogaster]		N	N		1042-[2]-677-[2]-155-[2]-77	4.7	1975	0	3		PF07001.4	BAT2_N	4.5e-17
BGIBMGA008051-PA		3e-97	ref|NP_001014649.2| jaguar isoform I [Drosophila melanogaster] gb|AAX52976.2| jaguar isoform I [Drosophila melanogaster]		N	N		803-[2]-2	8.2	813	0	1		PF00063.14	Myosin_head	1.2e-88
BGIBMGA008126-PA		5e-38	ref|NP_611157.1| resilin isoform A [Drosophila melanogaster] sp|Q9V7U0|RESIL_DROME RecName: Full=Pro-resilin; Flags: Precursor gb|AAF57953.1| resilin isoform A [Drosophila melanogaster]		N	N		55-[2]-55-[2]-5-[2]-16-[2]-4-[2]-30-[2]-12-[2]-7-[2]-60-[2]-6-[2]-133	0.02	463	0	10		PF00379.16	Chitin_bind_4	1.1e-08
BGIBMGA008127-PA		2e-20	ref|NP_611157.1| resilin isoform A [Drosophila melanogaster] sp|Q9V7U0|RESIL_DROME RecName: Full=Pro-resilin; Flags: Precursor gb|AAF57953.1| resilin isoform A [Drosophila melanogaster]		N	N		12-[2]-75-[1]-141	0	243	1	1		PF00379.16	Chitin_bind_4	2.4e-11
BGIBMGA008128-PA					Y	Y		17-[2]-37-[2]-274-[2]-[2]-34	4.4	394	0	4
BGIBMGA008207-PA					Y	Y		395-[1]-33	6.2	435	1	0
BGIBMGA008241-PA		3e-15	ref|NP_572457.1| CG2278 [Drosophila melanogaster] gb|AAF46343.1| CG2278 [Drosophila melanogaster]		N	N		65-[1]-344	1.3	416	1	0		PB011213	Pfam-B_11213	1.1e-25
BGIBMGA008253-PA					N	N		246-[2]-421-[2]-39	1.4	722	0	2		PF00054.16	Laminin_G_1	0.99
BGIBMGA008255-PA					Y	Y		87-[2]-139-[2]-153	0.81	395	0	2		PB010034	Pfam-B_10034	2.5e-05
BGIBMGA008333-PA		6e-35	ref|NP_651829.1| cuticular protein 100A [Drosophila melanogaster] gb|AAF57092.1| cuticular protein 100A [Drosophila melanogaster] gb|AAL48040.1| RE11283p [Drosophila melanogaster]		Y	Y		118-[2]-71-[2]-65-[1]-4	0	281	1	2		PF00379.16	Chitin_bind_4	6.3e-12
BGIBMGA008421-PA		0	ref|NP_650475.1| CG18522 [Drosophila melanogaster] gb|AAF55207.1| CG18522 [Drosophila melanogaster] gb|AAM52690.1| LD37006p [Drosophila melanogaster]		N	N		787-[1]-120-[1]-293	1.7	1214	2	0		PF02738.11	Ald_Xan_dh_C2	1.3e-107
BGIBMGA008464-PA		5e-06	ref|NP_572753.1| CG15740 [Drosophila melanogaster] gb|AAF48101.1| CG15740 [Drosophila melanogaster]		N	Y		109-[1]-427-[1]-98	1.3	648	2	0
BGIBMGA008575-PA					N	N		345-[1]-42-[1]-451	2	852	2	0
BGIBMGA009267-PA		0	gb|ACD81878.1| SD05876p [Drosophila melanogaster]		N	N		805-[2]-51-[2]-58	2.1	930	0	2		PF00069.18	Pkinase	1.7e-54
BGIBMGA009402-PA		0	ref|NP_733418.1| CG31004 isoform A [Drosophila melanogaster] ref|NP_733419.1| CG31004 isoform B [Drosophila melanogaster] sp|Q0KHY3|Y1004_DROME RecName: Full=Extracellular domains-containing protein CG31004; Flags: Precursor gb|AAF57124.2| CG31004 isoform A [Drosophila melanogaster] gb|AAF57123.2| CG31004 isoform B [Drosophila melanogaster]		Y	Y		213-[1]-1363	6.1	1583	1	0		PF03782.10	AMOP	9.9e-51
BGIBMGA009409-PA		3e-48	ref|NP_648206.1| CG7185 [Drosophila melanogaster] sp|Q9VSH4|CPSF6_DROME RecName: Full=Cleavage and polyadenylation specificity factor subunit CG7185 gb|AAL13792.1| LD25239p [Drosophila melanogaster] gb|AAF50445.2| CG7185 [Drosophila melanogaster]		N	N		43-[2]-240-[2]-20-[2]-49-[2]-4-[2]-256	0.01	652	0	5		PF00076.15	RRM_1	2.8e-07
BGIBMGA009742-PA		3e-40	ref|NP_523660.4| CG42326 isoform C [Drosophila melanogaster] gb|ABM92820.1| IP16971p [Drosophila melanogaster] gb|AAF59074.3| CG42326 isoform C [Drosophila melanogaster]		N	N		614-[2]-568	0.76	1190	0	1		PB011579	Pfam-B_11579	1.6e-37
BGIBMGA009778-PA		2e-31	ref|NP_648912.2| lasp isoform A [Drosophila melanogaster] gb|AAF49426.3| lasp isoform A [Drosophila melanogaster] gb|AAO41484.1| AT23571p [Drosophila melanogaster]		N	N		223-[1]-161	2.5	391	1	0		PF00018.21	SH3_1	4.7e-13
BGIBMGA010014-PA					N	N		75-[2]-12-[2]-8-[2]-3-[2]-36-[2]-194	0.01	368	0	5
BGIBMGA010112-PA		3e-12	gb|ACT82954.1| IP16126p [Drosophila melanogaster]		N	N		994-[2]-30-[2]-9-[2]-35-[2]-211	2.1	1311	0	4
BGIBMGA010231-PA		1e-22	gb|AAM51983.1| RE04513p [Drosophila melanogaster]		Y	Y		309-[1]	1.5	316	1	0		PF00379.16	Chitin_bind_4	3.3e-13
BGIBMGA010261-PA		0	ref|NP_648755.1| Msh6 [Drosophila melanogaster] sp|Q9VUM0|MSH6_DROME RecName: Full=Probable DNA mismatch repair protein Msh6 gb|AAF49656.2| Msh6 [Drosophila melanogaster] gb|ACJ13250.1| LD20722p [Drosophila melanogaster]		N	N		203-[2]-924	3.6	1135	0	1		PF00488.14	MutS_V	9.5e-76
BGIBMGA010273-PA		1e-83	ref|NP_996228.1| osa isoform C [Drosophila melanogaster] gb|AAS65166.1| osa isoform C [Drosophila melanogaster]		N	N		18-[2]-21-[2]-342-[1]-49-[2]-617	0.34	1078	1	3		PF12031.1	DUF3518	1.3e-91
BGIBMGA010281-PA		6e-41	ref|NP_649709.1| CG14607 [Drosophila melanogaster] gb|AAF54044.1| CG14607 [Drosophila melanogaster]		N	N		196-[1]-230-[2]-2	0.02	443	1	1		PF01607.17	CBM_14	2.5e-10
BGIBMGA010320-PA		2e-25	ref|NP_611157.1| resilin isoform A [Drosophila melanogaster] sp|Q9V7U0|RESIL_DROME RecName: Full=Pro-resilin; Flags: Precursor gb|AAF57953.1| resilin isoform A [Drosophila melanogaster]		Y	Y		20-[2]-7-[2]-22-[2]-7-[2]-24-[2]-56-[2]-37-[2]-242	0	471	0	7		PF00379.16	Chitin_bind_4	4.9e-09
BGIBMGA010341-PA		6e-17	ref|NP_611470.1| cuticular protein 56F [Drosophila melanogaster] gb|AAL48853.1| RE26879p [Drosophila melanogaster] gb|AAF57484.2| cuticular protein 56F [Drosophila melanogaster]		Y	Y		19-[2]-64-[1]-17-[1]-35	0	157	2	1		PF00379.16	Chitin_bind_4	1.4e-08
BGIBMGA010717-PA		2e-31	ref|NP_649641.1| osiris 20 [Drosophila melanogaster] gb|AAF54138.1| osiris 20 [Drosophila melanogaster] gb|AAL48674.1| RE13893p [Drosophila melanogaster]		Y	Y		206-[2]-79	0	293	0	1		PF07898.6	DUF1676	3.7e-07
BGIBMGA010873-PA					Y	Y		52-[1]-108-[2]-1398	0.04	1573	1	1
BGIBMGA010977-PA		1e-06	ref|NP_649354.1| CG14569 [Drosophila melanogaster] gb|AAF51772.1| CG14569 [Drosophila melanogaster] gb|AAL49232.1| RE65906p [Drosophila melanogaster]		Y	Y		69-[2]-37-[2]-70	0.01	192	0	2		PF00379.16	Chitin_bind_4	0.01
BGIBMGA010985-PA		2e-06	ref|NP_649355.1| CG14568 [Drosophila melanogaster] gb|AAL48793.1| RE21944p [Drosophila melanogaster] gb|AAF51773.2| CG14568 [Drosophila melanogaster]		Y	Y		63-[2]-6-[2]-3-[2]-97	0.3	193	0	3		PF07024.6	ImpE	0.02
BGIBMGA011223-PA		0	ref|NP_001097227.1| CG11198 isoform D [Drosophila melanogaster] gb|ABV53727.1| CG11198 isoform D [Drosophila melanogaster]		N	N		966-[2]-299-[1]-23	0.85	1303	1	1		PF08326.5	ACC_central	5.2e-110
BGIBMGA011362-PA		3e-31	ref|NP_610180.1| scarface isoform B [Drosophila melanogaster] ref|NP_724424.1| scarface isoform A [Drosophila melanogaster] gb|AAF57320.2| scarface isoform A [Drosophila melanogaster] gb|AAK77280.1| GH05918p [Drosophila melanogaster] gb|AAM68354.1| scarface isoform B [Drosophila melanogaster]		N	N		164-[2]-34-[2]-5-[2]-720	0.05	947	0	3		PF00089.19	Trypsin	3.4e-19
BGIBMGA011480-PA		5e-72	emb|CAL26424.1| CG13690 [Drosophila melanogaster] emb|CAL26425.1| CG13690 [Drosophila melanogaster] emb|CAL26428.1| CG13690 [Drosophila melanogaster]		N	N		317-[1]-21-[2]-18-[2]-6-[2]-6-[2]-4-[2]-[2]-121	0	548	1	6		PF01351.11	RNase_HII	3.4e-17
BGIBMGA011630-PA		0	gb|ABX00791.1| SD07506p [Drosophila melanogaster]		Y	N		821-[1]-602	2.3	1430	1	0		PB005164	Pfam-B_5164	1.2e-19
BGIBMGA011631-PA		7e-92	ref|NP_728554.1| CG32479 [Drosophila melanogaster] gb|AAM52682.1| LD28815p [Drosophila melanogaster] gb|AAF47426.2| CG32479 [Drosophila melanogaster]		N	N		22-[2]-32-[2]-105-[2]-2-[2]-759	0.24	952	0	4		PF00443.22	UCH	2e-45
BGIBMGA011713-PA					Y	Y		22-[1]-[1]-32	0.64	68	2	0
BGIBMGA011732-PA		0	ref|NP_001036609.1| CG4998 isoform B [Drosophila melanogaster] gb|ABI31256.1| CG4998 isoform B [Drosophila melanogaster]		Y	Y		161-[2]-375-[2]-457-[1]-74	0.01	1090	1	2		PF00089.19	Trypsin	3.6e-55
BGIBMGA011766-PA					Y	Y		218-[2]-31	1.9	257	0	1		PB005079	Pfam-B_5079	0
BGIBMGA011767-PA					Y	Y		124	1.7	124	0	0
BGIBMGA011877-PA		4e-80	ref|NP_523722.1| N-methyl-D-aspartate receptor-associated protein isoform C [Drosophila melanogaster] ref|NP_725239.1| N-methyl-D-aspartate receptor-associated protein isoform D [Drosophila melanogaster] ref|NP_725241.2| N-methyl-D-aspartate receptor-associated protein isoform E [Drosophila melanogaster] gb|AAF58446.1| N-methyl-D-aspartate receptor-associated protein isoform C [Drosophila melanog…		N	N		52-[2]-13-[2]-235	0.14	316	0	2		PF01027.13	UPF0005	3.5e-39
BGIBMGA011904-PA					N	N		109-[2]-1-[2]-10-[2]-9-[2]-19-[2]-11-[2]-6-[2]-4-[2]-11-[2]-9-[2]- 8-[2]-63-[2]-41-[2]-375	0.06	780	0	13		PB015323	Pfam-B_15323	7.8e-07
BGIBMGA012031-PA		7e-74	ref|NP_536784.1| cricklet [Drosophila melanogaster] gb|AAF72161.1|AF233526_1 related juvenile hormone esterase [Drosophila melanogaster] gb|AAF46738.1| cricklet [Drosophila melanogaster] gb|AAK93383.1| LD42723p [Drosophila melanogaster]		Y	Y		416-[1]-117	9.9	540	1	0		PF00135.21	COesterase	4.1e-135
BGIBMGA012389-PA		1e-18	ref|NP_649759.1| CG10435 [Drosophila melanogaster] gb|AAF54178.1| CG10435 [Drosophila melanogaster] gb|AAL29021.1| LD44032p [Drosophila melanogaster]		N	N		291-[2]-6-[1]-183	0.38	495	1	1		PF01093.10	Clusterin	0.06
BGIBMGA012601-PA		2e-22	ref|NP_995817.1| cuticular protein 47Ef isoform B [Drosophila melanogaster] gb|AAS64915.1| cuticular protein 47Ef isoform B [Drosophila melanogaster]		Y	Y		26-[2]-62-[2]-81-[1]-55	0.14	247	1	2		PF00379.16	Chitin_bind_4	1.3e-12
BGIBMGA012602-PA		8e-17	gb|AAY55266.1| IP13040p [Drosophila melanogaster]		Y	Y		17-[2]-384-[1]-221	0.74	637	1	1		PF00379.16	Chitin_bind_4	1.3e-14
BGIBMGA012603-PA		3e-18	ref|NP_648031.1| cuticular protein 65Az [Drosophila melanogaster] gb|AAF50683.1| cuticular protein 65Az [Drosophila melanogaster]		Y	Y		17-[2]-216-[2]-11	0	260	0	2		PF00379.16	Chitin_bind_4	1e-13
BGIBMGA012604-PA		1e-13	ref|NP_610772.3| cuticular protein 49Ac isoform A [Drosophila melanogaster] gb|AAK93478.1| LP07813p [Drosophila melanogaster] gb|AAG22279.3| cuticular protein 49Ac isoform A [Drosophila melanogaster]		N	N		333-[1]-275-[1]-165	2.6	787	2	0		PF00379.16	Chitin_bind_4	3.8e-14
BGIBMGA012605-PA		1e-13	gb|ABC86460.1| IP05065p [Drosophila melanogaster]		Y	Y		17-[2]-172	0.21	197	0	1		PF00379.16	Chitin_bind_4	1.6e-11
BGIBMGA012606-PA					Y	Y		20-[2]-43-[2]-29-[2]-159-[2]-43	0.51	326	0	4
BGIBMGA012898-PA		6e-38	ref|NP_525070.2| bifid isoform A [Drosophila melanogaster] ref|NP_001162662.1| bifid isoform B [Drosophila melanogaster] ref|NP_001162663.1| bifid isoform C [Drosophila melanogaster] gb|AAF45946.2| bifid isoform A [Drosophila melanogaster] gb|ACZ95199.1| bifid isoform B [Drosophila melanogaster] gb|ACZ95200.1| bifid isoform C [Drosophila melanogaster]		N	N		179-[2]-10-[2]-118	2.7	323	0	2		PF00907.15	T-box	3e-26
BGIBMGA012978-PA		1e-114	ref|NP_001015221.1| CG40351 isoform A [Drosophila melanogaster] ref|NP_001015222.1| CG40351 isoform B [Drosophila melanogaster] ref|NP_001104406.1| CG40351 isoform C [Drosophila melanogaster] ref|NP_001163846.1| CG40351 isoform D [Drosophila melanogaster] ref|NP_001163847.1| CG40351 isoform E [Drosophila melanogaster] ref|NP_001163848.1| CG40351 isoform F [Drosophila melanogaster] ref|NP_00116384…		N	N		175-[1]-310-[2]-613-[2]-238	0.5	1359	1	2		PF11764.1	N-SET	2.6e-30
BGIBMGA013287-PA		1e-10	ref|NP_723585.1| ionotropic receptor 31a [Drosophila melanogaster] gb|AAN10751.1| ionotropic receptor 31a [Drosophila melanogaster]		Y	Y		298-[2]-34-[2]-43	0.64	391	0	2		PF00060.19	Lig_chan	0.35
BGIBMGA013343-PA		0	ref|NP_608664.2| CG10882 [Drosophila melanogaster] gb|AAK93466.1| LP05220p [Drosophila melanogaster] gb|AAF51283.2| CG10882 [Drosophila melanogaster]		N	N		153-[1]-199-[2]-53-[2]-46-[2]-420-[1]-432	0.88	1341	2	3		PF04811.8	Sec23_trunk	1.1e-68
BGIBMGA013376-PA		8e-40	gb|ACZ57358.1| MIP14116p [Drosophila melanogaster]		N	N		1192-[2]-1673-[1]-1045-[2]-797	2.7	4730	1	2		PB018035	Pfam-B_18035	6.6e-72
BGIBMGA013445-PA					N	N		10-[2]-101-[2]-1-[2]-1-[2]-424	0	569	0	4
BGIBMGA013795-PA		0	ref|NP_001097825.1| Dscam3 isoform C [Drosophila melanogaster] gb|ABW08696.1| Dscam3 isoform C [Drosophila melanogaster]		N	N		98-[2]-743-[2]-568	9	1425	0	2		PF00041.14	fn3	6.4e-14
BGIBMGA013911-PA		2e-16	ref|NP_001036564.1| CG34115 [Drosophila melanogaster] gb|ABI31109.1| CG34115 [Drosophila melanogaster] gb|ABL75649.1| IP16951p [Drosophila melanogaster] gb|ABN49329.1| IP17965p [Drosophila melanogaster]		Y	Y		51-[1]-17	1.1	75	1	0
BGIBMGA013974-PA		8e-07	gb|ACZ52627.1| MIP15115p [Drosophila melanogaster]		N	N		516-[2]-53-[2]-259	2.7	844	0	2		PF12478.1	DUF3697	1.7e-10
BGIBMGA013997-PA		3e-34	ref|NP_729624.1| simjang isoform A [Drosophila melanogaster] ref|NP_729625.1| simjang isoform B [Drosophila melanogaster] gb|AAF50140.1| simjang isoform A [Drosophila melanogaster] gb|AAF50141.2| simjang isoform B [Drosophila melanogaster]		N	N		611-[1]-342-[2]-1266	0.36	2234	1	1		PF05970.7	DUF889	9.4e-21
BGIBMGA014036-PA		1e-161	ref|NP_476957.1| TBP-associated factor 5 [Drosophila melanogaster] sp|P49846|TAF5_DROME RecName: Full=Transcription initiation factor TFIID subunit 5; AltName: Full=Transcription initiation factor TFIID 85 kDa subunit; Short=p85; AltName: Full=TAFII-80 gb|AAC46481.1| transcription initiation factor TFIID 85 kDa subunit [Drosophila melanogaster] gb|AAF58737.1| TBP-associated factor 5 [Drosophila m…		N	N		153-[1]-565	3.2	725	1	0		PF04494.8	TFIID_90kDa	6.8e-39
ISCW000347-PA		6e-38	gb|ACY36944.1| tenectin isoform 2 [Drosophila melanogaster]		N	N		362-[2]-840-[2]-135	0.05	1353	0	2		PF00093.11	VWC	0
ISCW000678-PA		0	gb|ADB57053.1| MIP15468p [Drosophila melanogaster]		N	N		187-[2]-389-[2]-6-[2]-45	3	651	0	3		PF05833.4	FbpA	3e-42
ISCW001364-PA					N	N		31-[2]-129-[2]-232	2.1	408	0	2		PF04389.10	Peptidase_M28	1.3e-12
ISCW001651-PA					Y	Y		73-[2]-22	1	103	0	1
ISCW002000-PA		3e-14	gb|AAL29082.1| LP01585p [Drosophila melanogaster]		N	N		275	8.6	275	0	0		PF00076.15	RRM_1	1.1e-14
ISCW002066-PA		4e-14	ref|NP_650744.1| mucin 91C [Drosophila melanogaster] gb|AAF55584.1| mucin 91C [Drosophila melanogaster]		Y	Y		554-[2]-28-[2]-28-[2]-10-[2]-179-[2]-10	1.3	849	0	5
ISCW002529-PA		1e-31	gb|AAR82791.1| LD09942p [Drosophila melanogaster] gb|AAT94510.1| LD08594p [Drosophila melanogaster]		N	N		1399-[2]-38-[2]-[2]-195	5.5	1656	0	3		PF00628.22	PHD	1.5e-09
ISCW002629-PA		7e-14	ref|NP_001138211.1| CG4678 isoform E [Drosophila melanogaster] gb|ACL82941.1| CG4678 isoform E [Drosophila melanogaster]		N	N		190	1.8	190	0	0		PF00246.17	Peptidase_M14	4.8e-11
ISCW002654-PA		3e-19	gb|AAM50644.1| GH13872p [Drosophila melanogaster]		N	N		552-[2]-27-[2]-200-[2]-129-[2]-285	0.27	1225	0	4		PF01607.17	CBM_14	9.4e-10
ISCW002970-PA		6e-10	gb|ACD99570.1| LD18192p [Drosophila melanogaster]		N	N		83-[1]-75-[2]-380	0.21	553	1	1		PF00937.11	Corona_nucleoca	0.27
ISCW003803-PA		6e-45	ref|NP_001137944.1| CG11009 isoform B [Drosophila melanogaster] ref|NP_001137945.1| CG11009 isoform C [Drosophila melanogaster] gb|AAL28376.1| GM01318p [Drosophila melanogaster] gb|ACL83299.1| CG11009 isoform B [Drosophila melanogaster] gb|ACL83300.1| CG11009 isoform C [Drosophila melanogaster]		N	N		152-[2]-131-[2]-11	0.06	310	0	2		PB004108	Pfam-B_4108	8.2e-22
ISCW003875-PA					Y	Y		85	0.84	85	0	0		PF09976.2	DUF2133	0.17
ISCW003907-PA					N	N		719-[2]-128	4.2	855	0	1		PB013722	Pfam-B_13722	0
ISCW004607-PA		0	gb|ABY21756.1| RE30267p [Drosophila melanogaster]		N	N		1579-[2]-190-[2]-152	3.3	1937	0	2		PF04997.5	RNA_pol_Rpb1_1	9.2e-109
ISCW005808-PA					N	N		140-[2]-153	8.4	301	0	1
ISCW006165-PA					N	N		59-[2]-48-[2]-2-[2]-9-[2]-2-[2]-114	0.02	274	0	5
ISCW006597-PA					N	N		31-[2]-25-[2]-24-[2]-20-[2]-52-[2]-142	0.27	334	0	5		PF00431.13	CUB	1.4e-09
ISCW007457-PA		9e-77	ref|NP_648601.1| Autophagy-specific gene 1 isoform A [Drosophila melanogaster] gb|AAF49878.1| Autophagy-specific gene 1 isoform A [Drosophila melanogaster] gb|AAX33488.1| LP23904p [Drosophila melanogaster]		N	N		119-[2]-106-[2]-101-[2]-447	0.94	797	0	3		PF00069.18	Pkinase	4.6e-44
ISCW007464-PA		1e-110	ref|NP_511171.3| protein kinase C delta isoform C [Drosophila melanogaster] ref|NP_001138191.1| protein kinase C delta isoform D [Drosophila melanogaster] sp|P83099|KPC4_DROME RecName: Full=Putative protein kinase C delta type homolog gb|AAX33423.1| RE44754p [Drosophila melanogaster] gb|AAF48160.3| protein kinase C delta isoform C [Drosophila melanogaster] gb|ACL82923.1| protein kinase C delta is…		N	N		106-[2]-586	4.4	700	0	1		PF00069.18	Pkinase	3.6e-64
ISCW007707-PA		8e-44	gb|AAY51538.1| IP01468p [Drosophila melanogaster]		N	N		705-[1]-164	3.2	876	1	0		PF00096.19	zf-C2H2	0
ISCW008191-PA		5e-11	ref|NP_572930.3| CG11063 [Drosophila melanogaster] gb|AAF48328.3| CG11063 [Drosophila melanogaster]		N	N		200-[2]-33-[2]-165	0.75	414	0	2
ISCW008592-PA					N	N		63-[2]-6-[2]-162	2.3	247	0	2
ISCW008693-PA		1e-87	ref|NP_001097256.1| hormone receptor-like in 46 isoform D [Drosophila melanogaster] gb|ABV53751.1| hormone receptor-like in 46 isoform D [Drosophila melanogaster]		N	N		74-[1]-7-[1]-302	1.8	397	2	0		PF00104.23	Hormone_recep	1.1e-20
ISCW008758-PA					Y	Y		234	4.7	234	0	0		PB017360	Pfam-B_17360	2.7e-05
ISCW009990-PA					Y	Y		253	9.6	253	0	0		PB017360	Pfam-B_17360	6e-06
ISCW010624-PA					N	N		170-[1]-37-[2]-111	0.12	333	1	1		PB006241	Pfam-B_6241	0
ISCW010764-PA		9e-62	ref|NP_608528.1| mediator complex subunit 15 [Drosophila melanogaster] sp|Q9Y149|MED15_DROME RecName: Full=Mediator of RNA polymerase II transcription subunit 15; AltName: Full=Mediator complex subunit 15; AltName: Full=dARC105 gb|AAD38595.1|AF145620_1 BcDNA.GH03922 [Drosophila melanogaster] gb|AAF51490.1| mediator complex subunit 15 [Drosophila melanogaster]		N	N		49-[2]-332	3.1	389	0	1		PF09606.3	Med15	3.5e-114
ISCW010882-PA					N	N		352	9.5	352	0	0		PF11018.1	Cuticle_3	7.3e-06
ISCW011806-PA					Y	Y		53-[1]-235	4.3	295	1	0		PF11759.1	KRTAP	0.1
ISCW011854-PA					N	N		251	5.5	251	0	0		PF12216.1	m04gp34like	0.05
ISCW011899-PA		0	ref|NP_723550.2| Utx isoform B [Drosophila melanogaster] ref|NP_723551.2| Utx isoform C [Drosophila melanogaster] gb|AAF52898.3| Utx isoform B [Drosophila melanogaster] gb|AAN10737.2| Utx isoform C [Drosophila melanogaster]		N	N		327-[1]-832	3.2	1166	1	0		PF02373.15	JmjC	3.7e-29
ISCW011984-PA		2e-70	ref|NP_648389.3| scramblase 1 isoform A [Drosophila melanogaster] gb|AAL13715.1| GM13876p [Drosophila melanogaster] gb|AAF50165.3| scramblase 1 isoform A [Drosophila melanogaster]		N	N		17-[2]-263	0.66	288	0	1		PF03803.8	Scramblase	4.9e-61
ISCW013039-PA		7e-70	ref|NP_001162740.1| Set2 isoform B [Drosophila melanogaster] sp|Q9VYD1|C1716_DROME RecName: Full=Probable histone-lysine N-methyltransferase CG1716 gb|ABE73213.1| LD27386p [Drosophila melanogaster] gb|ACZ95275.1| Set2 isoform B [Drosophila melanogaster]		N	Y		1129-[2]-109-[2]-173-[2]-24-[2]-127	1.2	1594	0	4		PF00856.21	SET	1.1e-26
ISCW013218-PA					Y	Y		493-[2]-24	1.5	525	0	1		PF00379.16	Chitin_bind_4	2.7e-09
ISCW014189-PA		3e-50	gb|ACJ23470.1| LD42748p [Drosophila melanogaster]		N	N		26-[2]-317-[2]-192-[2]-9-[2]-796	0.02	1372	0	4		PF01388.14	ARID	2.5e-23
ISCW014367-PA		6e-68	ref|NP_001163676.1| CG7956 isoform E [Drosophila melanogaster] gb|ACZ94972.1| CG7956 isoform E [Drosophila melanogaster]		N	N		374	1.5	374	0	0		PF02383.11	Syja_N	1.5e-75
ISCW014398-PA		7e-73	ref|NP_652611.1| SF2 [Drosophila melanogaster] gb|AAF43413.1|AF232773_1 SR family splicing factor SF2 [Drosophila melanogaster] gb|AAF60294.1|AF234157_1 SR family splicing factor [Drosophila melanogaster] gb|AAF55300.1| SF2 [Drosophila melanogaster] gb|AAK93343.1| LD40489p [Drosophila melanogaster]		N	N		64-[1]-152	0.08	223	1	0		PF00076.15	RRM_1	1.3e-17
ISCW014951-PA					Y	Y		279	1	279	0	0		PB017360	Pfam-B_17360	8e-07
ISCW015044-PA		2e-80	ref|NP_733023.3| absent small or homeotic discs 2 isoform D [Drosophila melanogaster] gb|AAF56320.3| absent small or homeotic discs 2 isoform D [Drosophila melanogaster]		N	N		103-[1]-70-[1]-227	3.4	414	2	0		PF00622.21	SPRY	8e-08
ISCW015086-PA					N	N		74-[2]-51-[1]-13	0.01	153	1	1
ISCW015495-PA					Y	Y		61-[1]-23	2.1	91	1	0		PB003136	Pfam-B_3136	0
ISCW015573-PA		6e-72	gb|AAO45216.1| RE27227p [Drosophila melanogaster]		N	N		466	9	466	0	0		PF00076.15	RRM_1	1.2e-24
ISCW015942-PA		0	ref|NP_476726.2| small wing [Drosophila melanogaster] gb|AAF48595.3| small wing [Drosophila melanogaster] gb|ABA81814.1| RE62235p [Drosophila melanogaster]		N	N		785-[1]-409	5.9	1201	1	0		PF00388.12	PI-PLC-X	3e-64
ISCW015979-PA		4e-10	ref|NP_001096866.1| CG34333 [Drosophila melanogaster] gb|ABW09327.1| CG34333 [Drosophila melanogaster]		N	N		10-[2]-26-[2]-286-[2]-116-[2]-26-[2]-74	0.39	578	0	5		PF00379.16	Chitin_bind_4	2.9e-11
ISCW016149-PA					N	N		3-[2]-4-[2]-21-[2]-541	0.33	593	0	3
ISCW016306-PA					N	N		155	3.3	155	0	0		PF00379.16	Chitin_bind_4	2.7e-10
ISCW017005-PA		1e-23	ref|NP_001137744.1| CG5431 isoform B [Drosophila melanogaster] gb|ACL83197.1| CG5431 isoform B [Drosophila melanogaster]		Y	Y		48-[1]-243	0.42	298	1	0		PF00685.20	Sulfotransfer_1	1e-39
ISCW017007-PA		5e-17	gb|ACX47666.1| MIP13067p [Drosophila melanogaster]		N	N		276-[2]-190-[2]-13-[2]-505-[2]-150-[2]-30	1.1	1204	0	5		PF12171.1	zf-C2H2_jaz	0.04
ISCW017189-PA		6e-17	ref|NP_001163631.1| CG42342 isoform G [Drosophila melanogaster] gb|ACZ94927.1| CG42342 isoform G [Drosophila melanogaster]		N	N		425-[2]-201	7.2	634	0	1		PF01391.11	Collagen	2.7e-10
ISCW017854-PA		6e-59	gb|AAL25332.1| GH13631p [Drosophila melanogaster]		N	N		251-[2]-161	0.22	420	0	1		PF00069.18	Pkinase	9.5e-45
ISCW018939-PA		6e-43	gb|AAB59218.1| dual bar protein [Drosophila melanogaster]		N	N		231-[2]-4	0.95	243	0	1		PF00046.22	Homeobox	3.3e-23
ISCW019145-PA		1e-45	ref|NP_610813.3| CG8768 [Drosophila melanogaster] gb|AAL39300.1| GH17516p [Drosophila melanogaster] gb|AAF58468.2| CG8768 [Drosophila melanogaster]		N	N		203	1.1	203	0	0		PF08338.4	DUF1731	1.2e-15
ISCW019774-PA					N	N		38-[2]-214	4.2	260	0	1
ISCW019776-PA					N	N		88	1.7	88	0	0		PF11018.1	Cuticle_3	0.36
ISCW019780-PA					N	N		181-[2]-71	0.37	260	0	1
ISCW020048-PA		1e-25	ref|NP_648681.1| CG9007 [Drosophila melanogaster] gb|AAF49773.3| CG9007 [Drosophila melanogaster]		N	N		99-[2]-1010-[2]-106	0.33	1231	0	2		PF00856.21	SET	1.6e-09
ISCW020485-PA					N	N		148-[2]-173	0.64	329	0	1		PF00300.15	PGAM	6.1e-22
ISCW020685-PA		7e-66	ref|NP_476770.1| trithorax isoform B [Drosophila melanogaster] ref|NP_599108.1| trithorax isoform C [Drosophila melanogaster] ref|NP_001014621.1| trithorax isoform E [Drosophila melanogaster] gb|AAN13600.1| trithorax isoform B [Drosophila melanogaster] gb|AAN13601.1| trithorax isoform C [Drosophila melanogaster] gb|AAX52951.1| trithorax isoform E [Drosophila melanogaster]		N	N		89-[2]-103-[2]-336	0.26	544	0	2		PF00856.21	SET	3.8e-24
ISCW020718-PA		5e-77	ref|NP_001163355.1| ventral veins lacking isoform B [Drosophila melanogaster] gb|ACZ94626.1| ventral veins lacking isoform B [Drosophila melanogaster]		N	N		43-[2]-363	4	414	0	1		PF00157.10	Pou	3.4e-39
ISCW021086-PA		7e-31	ref|NP_996162.1| proboscipedia isoform C [Drosophila melanogaster] gb|AAS65119.1| proboscipedia isoform C [Drosophila melanogaster]		N	N		377-[1]-73-[2]-56	0	521	1	1		PF00046.22	Homeobox	1.8e-22
ISCW021197-PA					Y	Y		47-[1]-130-[2]-72-[2]-141	0.01	413	1	2
ISCW021268-PA					N	N		13-[2]-220	0.61	241	0	1
ISCW022043-PA					N	N		12-[2]-69-[2]-360	3.6	457	0	2
ISCW022259-PA		2e-20	gb|AAD46844.2|AF160904_1 HL05936p [Drosophila melanogaster]		N	N		340-[1]-68-[2]-5	0.02	428	1	1		PB015827	Pfam-B_15827	7.1e-09
ISCW022473-PA		1e-37	ref|NP_609993.1| CG10263 isoform A [Drosophila melanogaster] gb|AAL28989.1| LD37921p [Drosophila melanogaster] gb|AAF53834.2| CG10263 isoform A [Drosophila melanogaster]		N	N		224-[2]-9-[2]-4-[2]-81-[2]-18	0.82	368	0	4
ISCW022619-PA		1e-144	ref|NP_723044.1| collagen type IV isoform A [Drosophila melanogaster] ref|NP_723045.1| collagen type IV isoform B [Drosophila melanogaster] ref|NP_723046.1| collagen type IV isoform C [Drosophila melanogaster] sp|P08120|CO4A1_DROME RecName: Full=Collagen alpha-1(IV) chain; Flags: Precursor gb|AAF52204.1| collagen type IV isoform A [Drosophila melanogaster] gb|AAN10519.1| collagen type IV isoform …		N	N		76-[2]-9-[2]-69-[2]-10-[2]-459-[2]-1048	4.9	1711	0	5		PF01413.12	C4	1.8e-45
ISCW023128-PA					N	N		16-[1]-44-[1]-16	2.1	90	2	0		PF01263.13	Aldose_epim	0.09
ISCW023731-PA		4e-50	gb|AAX33492.1| LP21640p [Drosophila melanogaster]		N	N		27-[1]-205-[1]-192	1.7	438	2	0		PF00246.17	Peptidase_M14	1e-59
ISCW024050-PA					Y	Y		163-[1]-28	0.59	198	1	0
JGI_V11_100075		4e-15	ref|NP_610901.1| cuticular protein 50Cb [Drosophila melanogaster] gb|AAF58336.1| cuticular protein 50Cb [Drosophila melanogaster] gb|AAL28306.1| GH20904p [Drosophila melanogaster]		Y	Y		169-[2]-12	2.5	189	0	1		PF00379.16	Chitin_bind_4	4.5e-10
JGI_V11_100339		5e-16	ref|NP_610901.1| cuticular protein 50Cb [Drosophila melanogaster] gb|AAF58336.1| cuticular protein 50Cb [Drosophila melanogaster] gb|AAL28306.1| GH20904p [Drosophila melanogaster]		N	N		170-[2]-25-[2]-115	1.4	326	0	2		PF00379.16	Chitin_bind_4	8.8e-10
JGI_V11_100340		4e-19	ref|NP_610901.1| cuticular protein 50Cb [Drosophila melanogaster] gb|AAF58336.1| cuticular protein 50Cb [Drosophila melanogaster] gb|AAL28306.1| GH20904p [Drosophila melanogaster]		Y	Y		169	2.1	169	0	0		PF00379.16	Chitin_bind_4	4e-11
JGI_V11_100422		1e-16	ref|NP_610901.1| cuticular protein 50Cb [Drosophila melanogaster] gb|AAF58336.1| cuticular protein 50Cb [Drosophila melanogaster] gb|AAL28306.1| GH20904p [Drosophila melanogaster]		Y	Y		161-[2]-12	2.3	181	0	1		PF00379.16	Chitin_bind_4	6.6e-10
JGI_V11_100424		4e-15	ref|NP_610901.1| cuticular protein 50Cb [Drosophila melanogaster] gb|AAF58336.1| cuticular protein 50Cb [Drosophila melanogaster] gb|AAL28306.1| GH20904p [Drosophila melanogaster]		Y	Y		169-[2]-12	2.5	189	0	1		PF00379.16	Chitin_bind_4	6.3e-10
JGI_V11_101895		1e-65	ref|NP_726551.2| CG31999 [Drosophila melanogaster] gb|AAO39475.1| RE68558p [Drosophila melanogaster] gb|AAF59360.3| CG31999 [Drosophila melanogaster]		Y	Y		338-[1]-100-[1]-66-[1]-926-[1]-116	5.8	1574	4	0		PF07645.8	EGF_CA	5.9e-11
JGI_V11_102073		5e-08	gb|ABY21756.1| RE30267p [Drosophila melanogaster]		N	N		59-[2]-118-[1]-213	0.12	405	1	1
JGI_V11_102663					N	N		132-[2]-4-[2]-365	7.5	517	0	2		PF01391.11	Collagen	2.6e-07
JGI_V11_102792		1e-07	ref|NP_572962.1| CG9411 [Drosophila melanogaster] gb|AAF48374.1| CG9411 [Drosophila melanogaster] gb|AAL39828.1| LD45449p [Drosophila melanogaster]		Y	Y		744-[2]-2-[2]-2-[2]-2-[2]-[2]-[2]-[2]-[2]-[2]-[2]-7-[2]-[2]-[2]- 5-[2]-28-[2]-14-[2]-2-[2]-3-[2]-10-[2]-480	0.01	1451	0	19
JGI_V11_102793					Y	Y		667-[1]-672-[2]-50-[2]-474	0.67	1886	1	2		PF07172.4	GRP	0.58
JGI_V11_104345					Y	Y		102-[2]-22	1.2	132	0	1		PF11018.1	Cuticle_3	0
JGI_V11_104595		3e-06	ref|NP_001096866.1| CG34333 [Drosophila melanogaster] gb|ABW09327.1| CG34333 [Drosophila melanogaster]		N	N		104-[2]-5-[2]-7-[2]-7-[2]-8-[2]-6-[2]-6-[2]-6-[2]-33-[2]-5-[2]- 5-[2]-5-[2]-5-[2]-5-[2]-13-[2]-12-[2]-13-[2]-24-[2]-11-[2]-[2]- 3-[2]-8-[2]-3-[2]-8-[2]-8-[2]-8-[2]-5-[2]-5-[2]-72-[2]-14-[2]-6- [2]-6-[2]-6-[2]-9-[2]-18-[2]-106-[2]-[2]-[2]-32-[2]-193-[2]-2	0.15	1112	0	40
JGI_V11_104949		1e-12	ref|NP_001137943.2| sosondowah isoform G [Drosophila melanogaster] gb|ACL83298.2| sosondowah isoform G [Drosophila melanogaster]		N	N		101-[2]-22-[2]-19-[2]-3-[2]-37-[2]-119	1.6	341	0	5
JGI_V11_107249					N	N		92-[2]-4-[2]-34-[2]-270	5.4	424	0	3		PF01391.11	Collagen	3.1e-07
JGI_V11_107544					N	N		69-[2]-37-[2]-2	1.1	124	0	2
JGI_V11_107570					N	N		77-[2]-13-[2]-15	0.64	121	0	2
JGI_V11_107746					Y	Y		124-[2]-43	0.54	175	0	1
JGI_V11_109902					N	N		35-[2]-77-[2]-19	5.4	147	0	2
JGI_V11_110963					N	N		4-[2]-4-[2]-22-[2]-366	5.4	420	0	3		PF01391.11	Collagen	1.1e-09
JGI_V11_111190					N	N		132-[2]-52-[2]-11	3	211	0	2		PF01391.11	Collagen	7.4e-09
JGI_V11_111787		3e-19	ref|NP_610901.1| cuticular protein 50Cb [Drosophila melanogaster] gb|AAF58336.1| cuticular protein 50Cb [Drosophila melanogaster] gb|AAL28306.1| GH20904p [Drosophila melanogaster]		Y	Y		115-[2]-13-[2]-2-[2]-4-[2]-31	0.94	197	0	4		PF00379.16	Chitin_bind_4	7.5e-10
JGI_V11_113830					N	N		132-[2]-34-[2]-330	6.8	512	0	2		PF01391.11	Collagen	6e-08
JGI_V11_116173					N	N		132-[2]-4-[2]-34-[2]-177	2.5	371	0	3		PB000544	Pfam-B_544	3.1e-10
JGI_V11_116580					N	N		132-[2]-4-[2]-303	6.5	455	0	2		PF01391.11	Collagen	9.2e-08
JGI_V11_116763		2e-21	ref|NP_001138061.1| CG42342 isoform D [Drosophila melanogaster] sp|B7Z0K8|COLL1_DROME RecName: Full=Collagen alpha chain CG42342 gb|ACL83519.1| CG42342 isoform D [Drosophila melanogaster]		N	N		94-[2]-90-[2]-118-[2]-196-[2]-32	2.3	562	0	4		PF01391.11	Collagen	3.9e-10
JGI_V11_117387					N	N		132-[2]-4-[2]-28-[2]-373	7.5	561	0	3		PF01391.11	Collagen	3.3e-08
JGI_V11_117413					N	N		4-[2]-4-[2]-34-[2]-245	3.6	311	0	3		PF01391.11	Collagen	1.8e-07
JGI_V11_117657		1e-12	ref|NP_725671.1| connector enhancer of ksr [Drosophila melanogaster] gb|AAC80557.1| connector enhancer of KSR protein CNK [Drosophila melanogaster] gb|AAF57874.1| connector enhancer of ksr [Drosophila melanogaster] gb|AAX33358.1| SD09985p [Drosophila melanogaster]		Y	Y		997-[2]-139	2.4	1144	0	1		PF00169.22	PH	1.4e-10
JGI_V11_119135					N	N		185-[2]-46-[2]-357	5.6	604	0	2		PB000544	Pfam-B_544	3.1e-08
JGI_V11_120747					N	N		4-[2]-4-[2]-34-[2]-236	3.5	302	0	3		PF01391.11	Collagen	1.7e-07
JGI_V11_189289		2e-71	ref|NP_731826.1| squid isoform A [Drosophila melanogaster] emb|CAA44503.1| hrp40.1 [Drosophila melanogaster] gb|AAM49870.1| LD09691p [Drosophila melanogaster] gb|AAF54964.2| squid isoform A [Drosophila melanogaster]		N	N		225-[2]-101	2.9	334	0	1		PF00076.15	RRM_1	4.2e-20
JGI_V11_192850		1e-09	ref|NP_647870.1| CG15005 [Drosophila melanogaster] gb|AAF47859.2| CG15005 [Drosophila melanogaster] gb|AAN71348.1| RE27538p [Drosophila melanogaster]		N	N		33-[2]-6-[2]-[2]-15-[2]-316	0.12	402	0	4
JGI_V11_193130		3e-68	ref|NP_648058.1| CG10103 [Drosophila melanogaster] gb|AAF50644.1| CG10103 [Drosophila melanogaster] gb|AAL39576.1| LD14015p [Drosophila melanogaster]		N	N		241-[2]-5-[2]-123	0.05	385	0	2		PF03398.7	Ist1	1.3e-56
JGI_V11_201180		3e-14	ref|NP_610901.1| cuticular protein 50Cb [Drosophila melanogaster] gb|AAF58336.1| cuticular protein 50Cb [Drosophila melanogaster] gb|AAL28306.1| GH20904p [Drosophila melanogaster]		Y	Y		21-[2]-89-[2]-8-[2]-32-[2]-50	0.38	232	0	4		PF00379.16	Chitin_bind_4	6.5e-08
JGI_V11_216229		7e-45	ref|NP_001163196.1| CG30122 isoform C [Drosophila melanogaster] gb|ACZ94468.1| CG30122 isoform C [Drosophila melanogaster]		N	N		536-[2]-48-[2]-58	1.4	658	0	2		PF00622.21	SPRY	2.3e-17
JGI_V11_217660		0	ref|NP_477089.3| protein kinase at 92B isoform C [Drosophila melanogaster] gb|AAF55711.3| protein kinase at 92B isoform C [Drosophila melanogaster]		N	N		598-[2]-146-[2]-358	4.9	1118	0	2		PB002008	Pfam-B_2008	3.3e-142
JGI_V11_220681		5e-10	gb|AAL29093.2| LP05492p [Drosophila melanogaster]		Y	Y		218-[1]-23-[2]-50-[1]-10	0.04	323	2	1		PF00379.16	Chitin_bind_4	1.6e-07
JGI_V11_220682		1e-08	ref|NP_648306.1| cuticular protein 67B [Drosophila melanogaster] gb|AAF50280.1| cuticular protein 67B [Drosophila melanogaster] gb|AAL28235.1| GH12638p [Drosophila melanogaster]		Y	Y		471-[1]-75	3.2	553	1	0		PF00379.16	Chitin_bind_4	4.7e-07
JGI_V11_220750					Y	Y		210	2.4	210	0	0
JGI_V11_221038					Y	Y		45-[2]-[2]-85-[2]-7	0.43	161	0	3		PF10349.2	WWbp	0.42
JGI_V11_221461					Y	Y		248-[1]-164	4.9	419	1	0		PB006016	Pfam-B_6016	2.9e-30
JGI_V11_222016					Y	Y		143-[1]-73	1.3	223	1	0
JGI_V11_222358		4e-11	gb|AAL29093.2| LP05492p [Drosophila melanogaster]		Y	Y		373	7.3	373	0	0		PF00379.16	Chitin_bind_4	1.2e-07
JGI_V11_222394		2e-06	ref|NP_001096866.1| CG34333 [Drosophila melanogaster] gb|ABW09327.1| CG34333 [Drosophila melanogaster]		Y	Y		166-[2]-8-[2]-13-[2]-22-[2]-13-[2]-4-[2]-13-[2]-5-[2]-13-[2]-6- [2]-11-[2]-16	0.13	378	0	11
JGI_V11_222780		4e-78	gb|AAO41441.1| RE34257p [Drosophila melanogaster]		N	N		262-[2]-66-[1]-258-[1]-245	0.43	853	2	1		PF02854.12	MIF4G	8.2e-56
JGI_V11_222963					Y	Y		87-[1]-104-[2]-141-[2]-128-[2]-2	0.18	493	1	3		PB008405	Pfam-B_8405	0
JGI_V11_223101		5e-16	ref|NP_610901.1| cuticular protein 50Cb [Drosophila melanogaster] gb|AAF58336.1| cuticular protein 50Cb [Drosophila melanogaster] gb|AAL28306.1| GH20904p [Drosophila melanogaster]		Y	Y		20-[2]-141	8.6	169	0	1		PF00379.16	Chitin_bind_4	1.2e-07
JGI_V11_223182		4e-15	ref|NP_610901.1| cuticular protein 50Cb [Drosophila melanogaster] gb|AAF58336.1| cuticular protein 50Cb [Drosophila melanogaster] gb|AAL28306.1| GH20904p [Drosophila melanogaster]		Y	Y		174-[2]-12	2.6	194	0	1		PF00379.16	Chitin_bind_4	6.6e-10
JGI_V11_223263		2e-18	ref|NP_610901.1| cuticular protein 50Cb [Drosophila melanogaster] gb|AAF58336.1| cuticular protein 50Cb [Drosophila melanogaster] gb|AAL28306.1| GH20904p [Drosophila melanogaster]		Y	Y		120-[2]-120	8.7	248	0	1		PF00379.16	Chitin_bind_4	2.7e-07
JGI_V11_223325					Y	Y		94-[1]-7	0.86	108	1	0
JGI_V11_223327					Y	Y		53-[2]-2-[2]-110	1.6	181	0	2
JGI_V11_224189					Y	Y		97-[2]-53-[1]-1	0.01	166	1	1		PF03252.6	Herpes_UL21	0.04
JGI_V11_225089					Y	Y		103-[2]-17	2	128	0	1		PF10793.2	Gloverin	0.01
JGI_V11_227077					N	N		104-[1]-5	0.18	116	1	0
JGI_V11_227082					N	N		414	6	414	0	0
JGI_V11_228523		1e-30	ref|NP_788051.1| CG32972 isoform B [Drosophila melanogaster] gb|AAN10874.1| CG32972 isoform B [Drosophila melanogaster] gb|AAQ22483.1| RE16941p [Drosophila melanogaster]		Y	Y		166-[2]-28-[2]-527	1.7	737	0	2		PF02469.15	Fasciclin	6.8e-23
JGI_V11_229018		1e-147	ref|NP_608646.3| tho2 isoform B [Drosophila melanogaster] gb|AAN10442.2| tho2 isoform B [Drosophila melanogaster]		N	N		119-[2]-389-[1]-796	1.2	1319	1	1		PF11262.1	Tho2	5.3e-69
JGI_V11_229061		1e-137	ref|NP_648584.1| sticky [Drosophila melanogaster] gb|AAF49907.2| sticky [Drosophila melanogaster] gb|ACO53083.1| FI02033p [Drosophila melanogaster]		N	N		1898-[2]-103	7.5	2009	0	1		PF00069.18	Pkinase	1e-56
JGI_V11_229394					N	N		620-[2]-4-[2]-264-[2]-151	7.7	1063	0	3		PF01391.11	Collagen	8.3e-09
JGI_V11_229958					Y	Y		91-[2]-2-[2]-15	0.22	124	0	2		PB000497	Pfam-B_497	0
JGI_V11_231486		2e-12	ref|NP_610901.1| cuticular protein 50Cb [Drosophila melanogaster] gb|AAF58336.1| cuticular protein 50Cb [Drosophila melanogaster] gb|AAL28306.1| GH20904p [Drosophila melanogaster]		Y	Y		78-[1]-90	0.25	175	1	0		PF00379.16	Chitin_bind_4	2e-08
JGI_V11_231491		4e-12	ref|NP_610899.1| cuticular protein 50Ca [Drosophila melanogaster] gb|AAL49070.1| RE53044p [Drosophila melanogaster] gb|AAF58339.2| cuticular protein 50Ca [Drosophila melanogaster]		Y	Y		78-[1]-99	0.27	184	1	0		PF00379.16	Chitin_bind_4	8e-09
JGI_V11_232829					N	N		163-[2]-8-[2]-313	1	500	0	2		PF05335.6	DUF745	6.4e-07
JGI_V11_232977		1e-53	gb|ACN38804.1| MIP03553p [Drosophila melanogaster]		N	N		22-[1]-195-[1]-738	8.4	969	2	0		PB000079	Pfam-B_79	5.6e-06
JGI_V11_234625					N	N		139-[2]-6-[2]-2-[2]-233	6.1	404	0	3		PF07841.6	DM4_12	0.74
JGI_V11_236275					N	N		117-[2]-10-[2]-124	1.9	267	0	2
JGI_V11_236511		5e-08	ref|NP_611470.1| cuticular protein 56F [Drosophila melanogaster] gb|AAL48853.1| RE26879p [Drosophila melanogaster] gb|AAF57484.2| cuticular protein 56F [Drosophila melanogaster]		N	N		170-[2]-74-[2]-305-[2]-22-[2]-17-[2]-11	2.3	639	0	5		PB013807	Pfam-B_13807	0
JGI_V11_237377		5e-07	gb|AAR82789.1| LD11394p [Drosophila melanogaster]		N	N		36-[2]-13-[2]-4-[2]-8	0.02	85	0	3
JGI_V11_237695		8e-16	ref|NP_610180.1| scarface isoform B [Drosophila melanogaster] ref|NP_724424.1| scarface isoform A [Drosophila melanogaster] gb|AAF57320.2| scarface isoform A [Drosophila melanogaster] gb|AAK77280.1| GH05918p [Drosophila melanogaster] gb|AAM68354.1| scarface isoform B [Drosophila melanogaster]		N	N		372-[2]-14-[2]-6-[2]-235-[2]-124	0.02	783	0	4
JGI_V11_239059					Y	Y		29-[2]-22-[2]-12-[2]-2	0.1	89	0	3
JGI_V11_239230					N	N		100-[2]-102-[2]-10-[2]-4-[2]-2-[2]-160-[2]-2-[2]-3-[2]-86	0.24	533	0	8
JGI_V11_239294		1e-17	ref|NP_610901.1| cuticular protein 50Cb [Drosophila melanogaster] gb|AAF58336.1| cuticular protein 50Cb [Drosophila melanogaster] gb|AAL28306.1| GH20904p [Drosophila melanogaster]		Y	Y		138-[2]-55	0.64	201	0	1		PF00379.16	Chitin_bind_4	1.7e-09
JGI_V11_239370		6e-16	ref|NP_610901.1| cuticular protein 50Cb [Drosophila melanogaster] gb|AAF58336.1| cuticular protein 50Cb [Drosophila melanogaster] gb|AAL28306.1| GH20904p [Drosophila melanogaster]		N	N		3-[1]-162-[2]-[2]-16-[2]-57	0.02	269	1	3		PF00379.16	Chitin_bind_4	3.7e-11
JGI_V11_239371					Y	Y		107-[2]-54-[2]-316	6.9	493	0	2
JGI_V11_239404		4e-15	ref|NP_610901.1| cuticular protein 50Cb [Drosophila melanogaster] gb|AAF58336.1| cuticular protein 50Cb [Drosophila melanogaster] gb|AAL28306.1| GH20904p [Drosophila melanogaster]		Y	Y		169-[2]-12	1.2	189	0	1		PF00379.16	Chitin_bind_4	6.3e-10
JGI_V11_239749		2e-16	ref|NP_610901.1| cuticular protein 50Cb [Drosophila melanogaster] gb|AAF58336.1| cuticular protein 50Cb [Drosophila melanogaster] gb|AAL28306.1| GH20904p [Drosophila melanogaster]		Y	Y		151-[2]-12	2.1	171	0	1		PF00379.16	Chitin_bind_4	7.4e-09
JGI_V11_239768		7e-07	gb|AAN71223.1| GM32356p [Drosophila melanogaster]		N	N		427-[2]-6-[2]-8-[2]-19-[2]-6-[2]-19-[2]-4-[2]-[2]-8-[2]-[2]-8-[2]- [2]-8-[2]-17-[2]-32-[2]-156-[2]-462	0.32	1308	0	16		PB013108	Pfam-B_13108	4.7e-07
JGI_V11_239790		6e-18	ref|NP_610901.1| cuticular protein 50Cb [Drosophila melanogaster] gb|AAF58336.1| cuticular protein 50Cb [Drosophila melanogaster] gb|AAL28306.1| GH20904p [Drosophila melanogaster]		Y	Y		122-[2]-20	0.36	150	0	1		PF00379.16	Chitin_bind_4	9.5e-10
JGI_V11_239793		4e-19	ref|NP_610901.1| cuticular protein 50Cb [Drosophila melanogaster] gb|AAF58336.1| cuticular protein 50Cb [Drosophila melanogaster] gb|AAL28306.1| GH20904p [Drosophila melanogaster]		Y	Y		130-[2]-59-[2]-8-[2]-7	0.56	228	0	3		PF00379.16	Chitin_bind_4	2.2e-10
JGI_V11_239811		3e-15	ref|NP_610901.1| cuticular protein 50Cb [Drosophila melanogaster] gb|AAF58336.1| cuticular protein 50Cb [Drosophila melanogaster] gb|AAL28306.1| GH20904p [Drosophila melanogaster]		Y	Y		21-[2]-2-[2]-6-[2]-92-[2]-6-[2]-11-[2]-1-[2]-1-[2]-1-[2]-1-[2]- 1-[2]-1-[2]-1-[2]-8-[2]-1-[2]-1-[2]-1-[2]-1-[2]-30	1.5	331	0	18		PF00379.16	Chitin_bind_4	6e-09
JGI_V11_240592					Y	Y		148-[2]-180	0.76	336	0	1
JGI_V11_242905		2e-09	ref|NP_648031.1| cuticular protein 65Az [Drosophila melanogaster] gb|AAF50683.1| cuticular protein 65Az [Drosophila melanogaster]		Y	Y		171	4.8	171	0	0		PF00379.16	Chitin_bind_4	8.5e-06
JGI_V11_244729					N	N		105-[2]-6-[2]-4-[2]-25-[2]-17-[2]-2-[2]-20-[2]-19-[2]-14-[2]-57	0.2	341	0	9
JGI_V11_244816		1e-42	gb|ACX70080.1| UT01587p [Drosophila melanogaster]		N	N		777-[2]-56-[2]-1425	0.31	2274	0	2		PF07500.7	TFIIS_M	2.9e-31
JGI_V11_244841					Y	Y		112-[2]-19	1	139	0	1		PF10793.2	Gloverin	0.06
JGI_V11_248448					N	N		166-[2]-25	0.75	199	0	1
JGI_V11_249926					Y	Y		47-[2]-62-[2]-3	0.25	128	0	2
JGI_V11_250461					N	N		231-[2]-137-[2]-59-[2]-66-[2]-128-[2]-375-[2]-260-[2]-[2]-199	0.06	1519	0	8		PB005058	Pfam-B_5058	3e-05
JGI_V11_252245					Y	Y		102-[2]-29	5.3	139	0	1		PB017073	Pfam-B_17073	1.7e-10
JGI_V11_252247					Y	Y		77-[2]-29	4	114	0	1
JGI_V11_252927					N	N		179-[2]-132	1.3	319	0	1
JGI_V11_253270		1e-65	gb|AAO41441.1| RE34257p [Drosophila melanogaster]		N	N		86-[2]-255-[1]-234	0.22	590	1	1		PF02020.11	W2	1.3e-16
JGI_V11_253322					Y	Y		79-[2]-8-[2]-17-[2]-5-[2]-[2]-5-[2]-[2]-8-[2]-13	0.23	199	0	8
JGI_V11_253323					Y	Y		102-[2]-2-[2]-47-[2]-[2]-42	0.06	225	0	4
JGI_V11_254695		1e-13	ref|NP_610901.1| cuticular protein 50Cb [Drosophila melanogaster] gb|AAF58336.1| cuticular protein 50Cb [Drosophila melanogaster] gb|AAL28306.1| GH20904p [Drosophila melanogaster]		Y	Y		51-[2]-1-[2]-15-[2]-95-[2]-54-[2]-78	3.1	334	0	5		PF00379.16	Chitin_bind_4	1.6e-05
JGI_V11_255502					Y	Y		73	0.99	73	0	0		PF06403.4	Lamprin	0.19
JGI_V11_255533		1e-13	ref|NP_610901.1| cuticular protein 50Cb [Drosophila melanogaster] gb|AAF58336.1| cuticular protein 50Cb [Drosophila melanogaster] gb|AAL28306.1| GH20904p [Drosophila melanogaster]		Y	Y		21-[2]-22-[1]-62-[2]-28	0.05	156	1	2		PF00379.16	Chitin_bind_4	2e-09
JGI_V11_257062					N	N		140-[2]-206	3.2	354	0	1
JGI_V11_258271		3e-16	ref|NP_610901.1| cuticular protein 50Cb [Drosophila melanogaster] gb|AAF58336.1| cuticular protein 50Cb [Drosophila melanogaster] gb|AAL28306.1| GH20904p [Drosophila melanogaster]		Y	Y		22-[2]-22-[1]-92	0.05	151	1	1		PF00379.16	Chitin_bind_4	2.6e-09
JGI_V11_259342					Y	Y		112	5.4	112	0	0
JGI_V11_260582					N	N		132-[2]-4-[2]-34-[2]-415	8.2	609	0	3		PB000544	Pfam-B_544	4.6e-10
JGI_V11_260744		2e-17	ref|NP_610901.1| cuticular protein 50Cb [Drosophila melanogaster] gb|AAF58336.1| cuticular protein 50Cb [Drosophila melanogaster] gb|AAL28306.1| GH20904p [Drosophila melanogaster]		N	N		63-[2]-183-[2]-47-[2]-46-[2]-25-[2]-26-[2]-32-[2]-128	0.01	606	0	7		PF00379.16	Chitin_bind_4	3.8e-09
JGI_V11_265900					N	N		17-[1]-102-[1]-177	0.6	310	2	0		PB019228	Pfam-B_19228	2.6e-14
JGI_V11_266213					N	N		25-[2]-22-[2]-71	0.03	134	0	2
JGI_V11_266217					N	N		25-[2]-22-[2]-71	0.03	134	0	2
JGI_V11_267402					N	N		86-[2]-67	4.8	161	0	1		PF01391.11	Collagen	6.3e-08
JGI_V11_268400					N	N		142-[2]-142	1	292	0	1
JGI_V11_269921					Y	Y		28-[2]-9-[2]-49	0.27	102	0	2		PF11018.1	Cuticle_3	0
JGI_V11_270430		3e-47	ref|NP_524465.1| twister [Drosophila melanogaster] gb|AAL28863.1| LD23303p [Drosophila melanogaster] gb|AAF56187.2| twister [Drosophila melanogaster]		N	N		117-[1]-3	0.5	127	1	0		PF00270.22	DEAD	1.7e-06
JGI_V11_299587					Y	Y		93-[2]-13-[2]-6-[2]-21-[2]-2-[2]-6-[2]-6-[2]-4-[2]-7-[2]-2-[2]- 12-[2]-2-[2]-2-[2]-7-[2]-22-[2]-9-[2]-9-[2]-209	0.2	568	0	17
JGI_V11_300241		1e-07	ref|NP_647870.1| CG15005 [Drosophila melanogaster] gb|AAF47859.2| CG15005 [Drosophila melanogaster] gb|AAN71348.1| RE27538p [Drosophila melanogaster]		Y	Y		34-[2]-52-[2]-5-[2]-4-[2]-12	0.02	139	0	4
JGI_V11_300367					Y	Y		28-[1]-74-[2]-6-[1]-99	0.05	229	2	1		PB003136	Pfam-B_3136	0
JGI_V11_300368					Y	Y		75-[2]-22-[2]-20	0.54	133	0	2
JGI_V11_301194		0	ref|NP_523486.1| little imaginal discs isoform A [Drosophila melanogaster] ref|NP_723140.1| little imaginal discs isoform B [Drosophila melanogaster] sp|Q9VMJ7|KDM5_DROME RecName: Full=Lysine-specific demethylase lid; AltName: Full=Histone demethylase lid; AltName: Full=Jumonji/ARID domain-containing protein lid; AltName: Full=Protein little imaginal disks; AltName: Full=Retinoblastoma-binding pr…		N	N		11-[2]-1496	9.8	1515	0	1		PF08429.4	PLU-1	1.1e-74
JGI_V11_301269		6e-11	gb|AAF43018.1|AF227212_1 Tara 1B isoform [Drosophila melanogaster]		N	N		210-[1]-406	3.8	623	1	0		PF06031.6	SERTA	1.5e-13
JGI_V11_301390		4e-16	ref|NP_610901.1| cuticular protein 50Cb [Drosophila melanogaster] gb|AAF58336.1| cuticular protein 50Cb [Drosophila melanogaster] gb|AAL28306.1| GH20904p [Drosophila melanogaster]		Y	Y		168-[2]-12	2.5	188	0	1		PF00379.16	Chitin_bind_4	1.8e-08
JGI_V11_301391		1e-15	ref|NP_611157.1| resilin isoform A [Drosophila melanogaster] sp|Q9V7U0|RESIL_DROME RecName: Full=Pro-resilin; Flags: Precursor gb|AAF57953.1| resilin isoform A [Drosophila melanogaster]		Y	Y		32-[2]-89	0.59	129	0	1		PF00379.16	Chitin_bind_4	2.2e-09
JGI_V11_301394		1e-16	ref|NP_610901.1| cuticular protein 50Cb [Drosophila melanogaster] gb|AAF58336.1| cuticular protein 50Cb [Drosophila melanogaster] gb|AAL28306.1| GH20904p [Drosophila melanogaster]		Y	Y		163-[2]-12	1.2	183	0	1		PF00379.16	Chitin_bind_4	1.2e-08
JGI_V11_301580		1e-17	ref|NP_610901.1| cuticular protein 50Cb [Drosophila melanogaster] gb|AAF58336.1| cuticular protein 50Cb [Drosophila melanogaster] gb|AAL28306.1| GH20904p [Drosophila melanogaster]		Y	Y		130-[2]-44-[2]-6	0.58	196	0	2		PF00379.16	Chitin_bind_4	1.6e-09
JGI_V11_301581		3e-16	ref|NP_610901.1| cuticular protein 50Cb [Drosophila melanogaster] gb|AAF58336.1| cuticular protein 50Cb [Drosophila melanogaster] gb|AAL28306.1| GH20904p [Drosophila melanogaster]		Y	Y		130-[2]-5	0.16	143	0	1		PF00379.16	Chitin_bind_4	9.7e-11
JGI_V11_301582		8e-17	ref|NP_610901.1| cuticular protein 50Cb [Drosophila melanogaster] gb|AAF58336.1| cuticular protein 50Cb [Drosophila melanogaster] gb|AAL28306.1| GH20904p [Drosophila melanogaster]		Y	Y		135-[2]-3	0.58	146	0	1		PF00379.16	Chitin_bind_4	2.9e-09
JGI_V11_301586		1e-19	ref|NP_610901.1| cuticular protein 50Cb [Drosophila melanogaster] gb|AAF58336.1| cuticular protein 50Cb [Drosophila melanogaster] gb|AAL28306.1| GH20904p [Drosophila melanogaster]		Y	Y		19-[2]-4-[2]-85-[2]-32	0.77	164	0	3		PF00379.16	Chitin_bind_4	5e-09
JGI_V11_301649		8e-18	ref|NP_610901.1| cuticular protein 50Cb [Drosophila melanogaster] gb|AAF58336.1| cuticular protein 50Cb [Drosophila melanogaster] gb|AAL28306.1| GH20904p [Drosophila melanogaster]		Y	Y		141-[2]-20	0.45	169	0	1		PF00379.16	Chitin_bind_4	1.2e-09
JGI_V11_301651		2e-14	ref|NP_610901.1| cuticular protein 50Cb [Drosophila melanogaster] gb|AAF58336.1| cuticular protein 50Cb [Drosophila melanogaster] gb|AAL28306.1| GH20904p [Drosophila melanogaster]		Y	Y		53-[2]-6-[2]-13-[2]-25-[2]-12-[2]-110-[2]-79	1.5	346	0	6		PF00379.16	Chitin_bind_4	3.6e-11
JGI_V11_301652		2e-17	ref|NP_610901.1| cuticular protein 50Cb [Drosophila melanogaster] gb|AAF58336.1| cuticular protein 50Cb [Drosophila melanogaster] gb|AAL28306.1| GH20904p [Drosophila melanogaster]		Y	Y		120-[2]-2-[2]-4-[2]-28	0.07	178	0	3		PF00379.16	Chitin_bind_4	1.1e-10
JGI_V11_301657					N	N		205-[2]-22-[2]-114	1	357	0	2
JGI_V11_301722					Y	Y		83-[2]-19-[2]-12-[2]-8-[2]-9-[2]-50	0.11	221	0	5
JGI_V11_302691		2e-06	ref|NP_650744.1| mucin 91C [Drosophila melanogaster] gb|AAF55584.1| mucin 91C [Drosophila melanogaster]		N	N		65-[2]-13-[2]-111-[2]-7	0.3	220	0	3		PF07172.4	GRP	0.01
JGI_V11_302750		1e-09	ref|NP_648031.1| cuticular protein 65Az [Drosophila melanogaster] gb|AAF50683.1| cuticular protein 65Az [Drosophila melanogaster]		Y	Y		66-[2]-136	0.24	210	0	1		PF11018.1	Cuticle_3	7.1e-06
JGI_V11_303225					N	N		483-[2]-71-[1]-153	1.4	722	1	1
JGI_V11_303639		1e-09	gb|ACX61632.2| RT03140p [Drosophila melanogaster]		Y	Y		203-[1]-86	0.23	296	1	0		PF00379.16	Chitin_bind_4	0
JGI_V11_303747					N	N		117-[2]-18-[2]-91-[2]-4-[2]-25-[2]-35-[2]-1-[2]-179	4.8	526	0	7		PF01391.11	Collagen	8.8e-09
JGI_V11_304122		1e-112	ref|NP_650648.3| pxt [Drosophila melanogaster] sp|Q9VEG6|PERC_DROME RecName: Full=Chorion peroxidase; AltName: Full=Peroxinectin-related protein; Short=Dpxt; Contains: RecName: Full=Chorion peroxidase light chain; Contains: RecName: Full=Chorion peroxidase heavy chain; Flags: Precursor gb|AAM50270.1| LD43174p [Drosophila melanogaster] gb|AAN13751.2| pxt [Drosophila melanogaster]		Y	Y		52-[1]-392-[1]-469	7.9	927	2	0		PF03098.8	An_peroxidase	1.5e-148
JGI_V11_304488		1e-07	ref|NP_572962.1| CG9411 [Drosophila melanogaster] gb|AAF48374.1| CG9411 [Drosophila melanogaster] gb|AAL39828.1| LD45449p [Drosophila melanogaster]		Y	Y		80-[2]-13-[2]-6-[2]-39-[2]-2-[2]-2-[2]-2-[2]-26-[2]-3-[2]-3-[2]- 3-[2]-110	0.01	377	0	11
JGI_V11_304809					Y	Y		19-[2]-159-[2]-11-[2]-12-[2]-294	0	527	0	4		PF07841.6	DM4_12	3.2e-05
JGI_V11_305250					N	N		88-[2]-17-[1]-90	0.05	210	1	1		PF06933.4	SSP160	0.43
JGI_V11_305547		4e-68	ref|NP_001137944.1| CG11009 isoform B [Drosophila melanogaster] ref|NP_001137945.1| CG11009 isoform C [Drosophila melanogaster] gb|AAL28376.1| GM01318p [Drosophila melanogaster] gb|ACL83299.1| CG11009 isoform B [Drosophila melanogaster] gb|ACL83300.1| CG11009 isoform C [Drosophila melanogaster]		N	N		139-[2]-110	3.1	257	0	1		PB004108	Pfam-B_4108	2.2e-25
JGI_V11_305633		3e-81	ref|NP_524426.2| cortactin [Drosophila melanogaster] gb|AAF55840.1| cortactin [Drosophila melanogaster] gb|AAK93198.1| LD29964p [Drosophila melanogaster]		N	N		167-[1]-153-[2]-71-[1]-46	0.41	459	2	1		PF02218.8	HS1_rep	4.3e-21
JGI_V11_305774		1e-08	ref|NP_648031.1| cuticular protein 65Az [Drosophila melanogaster] gb|AAF50683.1| cuticular protein 65Az [Drosophila melanogaster]		Y	Y		44-[2]-136	0.54	188	0	1		PF00379.16	Chitin_bind_4	1.1e-05
JGI_V11_305946					N	N		23-[2]-211-[2]-81	2.7	331	0	2
JGI_V11_306236		6e-21	ref|NP_611292.1| CG5756 isoform A [Drosophila melanogaster] gb|AAF57754.1| CG5756 isoform A [Drosophila melanogaster]		Y	Y		38-[1]-388-[2]-12-[1]-242	0.05	702	2	1		PF01607.17	CBM_14	1e-10
JGI_V11_306237		3e-23	ref|NP_611292.1| CG5756 isoform A [Drosophila melanogaster] gb|AAF57754.1| CG5756 isoform A [Drosophila melanogaster]		Y	Y		115-[2]-10-[2]-84-[2]-344	1.5	577	0	3		PF01607.17	CBM_14	2.7e-10
JGI_V11_306623					Y	Y		27-[2]-47-[2]-2	0.66	92	0	2
JGI_V11_306817					N	N		247-[1]-160-[2]-172	1.2	594	1	1
JGI_V11_307832					Y	Y		46-[2]-30-[2]-12	0.64	104	0	2
JGI_V11_307844					Y	Y		65-[2]-9-[2]-30-[2]-20-[2]-13-[2]-6-[2]-308	0.02	499	0	6
JGI_V11_308498					Y	Y		80-[2]-34-[1]-42	0.1	171	1	1
JGI_V11_308776		6e-16	ref|NP_610901.1| cuticular protein 50Cb [Drosophila melanogaster] gb|AAF58336.1| cuticular protein 50Cb [Drosophila melanogaster] gb|AAL28306.1| GH20904p [Drosophila melanogaster]		Y	Y		21-[2]-22-[1]-96	0.05	154	1	1		PF00379.16	Chitin_bind_4	2e-09
JGI_V11_308928					Y	Y		77-[2]-5-[2]-5-[2]-6-[2]-2-[2]-12-[2]-32-[2]-20-[2]-47	0.05	270	0	8
JGI_V11_308989					Y	Y		63-[2]-[2]-114-[2]-4-[2]-16-[2]-7-[2]-92	0.08	344	0	6		PF03304.6	Mlp	0.01
JGI_V11_309084		0	ref|NP_733023.3| absent small or homeotic discs 2 isoform D [Drosophila melanogaster] gb|AAF56320.3| absent small or homeotic discs 2 isoform D [Drosophila melanogaster]		N	N		218-[1]-153-[2]-120	0.13	506	1	1		PF00622.21	SPRY	6.7e-09
JGI_V11_309090		3e-18	gb|ACK77661.1| RE33133p [Drosophila melanogaster]		Y	Y		15-[2]-44-[2]-115-[2]-4-[2]-16-[2]-53-[2]-147-[2]-6-[2]-6-[2]-41	0.35	519	0	9		PF01391.11	Collagen	1.6e-09
JGI_V11_309095					Y	Y		140-[2]-15-[2]-20-[2]-4-[2]-10-[2]-4-[2]-15-[2]-11-[2]-13	0.08	296	0	8
JGI_V11_309398					Y	Y		104-[2]-53-[2]-[2]-5-[2]-14-[2]-22-[2]-49-[2]-203	0.52	506	0	7
JGI_V11_309400					Y	Y		104-[2]-53-[2]-[2]-5-[2]-14-[2]-22-[2]-49-[2]-203	0.52	506	0	7
JGI_V11_310106		3e-23	ref|NP_650734.2| CG14301 [Drosophila melanogaster] gb|AAF55573.2| CG14301 [Drosophila melanogaster]		Y	Y		95-[2]-171-[2]-13-[2]-19-[2]-1	0	331	0	4		PF01607.17	CBM_14	1.7e-11
JGI_V11_310484					N	N		141-[2]-298-[1]-19	0	473	1	1
JGI_V11_311119		5e-10	ref|NP_001096866.1| CG34333 [Drosophila melanogaster] gb|ABW09327.1| CG34333 [Drosophila melanogaster]		Y	Y		58-[2]-41-[2]-117-[2]-28-[2]-[2]-36-[2]-28-[2]-126-[2]-5-[2]-10- [2]-2-[2]-93-[2]-9-[2]-2-[2]-68-[2]-89-[2]-152	0.27	992	0	16
JGI_V11_311297		3e-11	ref|NP_611157.1| resilin isoform A [Drosophila melanogaster] sp|Q9V7U0|RESIL_DROME RecName: Full=Pro-resilin; Flags: Precursor gb|AAF57953.1| resilin isoform A [Drosophila melanogaster]		Y	Y		135-[1]-160-[1]-41	0.41	350	2	0		PF00379.16	Chitin_bind_4	3e-06
JGI_V11_311490					N	N		83-[2]-123	0.1	214	0	1
JGI_V11_312207		8e-74	gb|AAN10045.1| putative corazonin receptor [Drosophila melanogaster]		N	N		455-[2]-3-[2]-2-[2]-16-[2]-74	0.69	582	0	4		PF00001.14	7tm_1	7.9e-35
JGI_V11_312542					Y	Y		69-[2]-108-[2]-6	1.2	199	0	2
JGI_V11_312596					Y	Y		19-[2]-65	0.05	92	0	1		PF04202.6	Mfp-3	0.05
JGI_V11_312824					Y	Y		193-[2]-5-[2]-5-[2]-3-[2]-22-[2]-82-[2]-112	0.02	470	0	6
JGI_V11_312827		7e-06	ref|NP_647911.1| CG13722 [Drosophila melanogaster] gb|AAF47912.1| CG13722 [Drosophila melanogaster]		N	N		119-[1]-42-[2]-73-[2]-33-[2]-137-[2]-113	0.11	556	1	4
JGI_V11_313055		9e-16	ref|NP_610901.1| cuticular protein 50Cb [Drosophila melanogaster] gb|AAF58336.1| cuticular protein 50Cb [Drosophila melanogaster] gb|AAL28306.1| GH20904p [Drosophila melanogaster]		Y	Y		19-[2]-24-[1]-65-[2]-14	0.01	145	1	2		PF00379.16	Chitin_bind_4	7.2e-10
JGI_V11_313056		2e-16	ref|NP_610901.1| cuticular protein 50Cb [Drosophila melanogaster] gb|AAF58336.1| cuticular protein 50Cb [Drosophila melanogaster] gb|AAL28306.1| GH20904p [Drosophila melanogaster]		Y	Y		38-[2]-20-[1]-65-[2]-2-[2]-11	0.02	167	1	3		PF00379.16	Chitin_bind_4	2.4e-10
JGI_V11_313062		3e-06	ref|NP_610901.1| cuticular protein 50Cb [Drosophila melanogaster] gb|AAF58336.1| cuticular protein 50Cb [Drosophila melanogaster] gb|AAL28306.1| GH20904p [Drosophila melanogaster]		Y	Y		221	3.8	221	0	0		PF00379.16	Chitin_bind_4	2.2e-09
JGI_V11_313063		3e-06	ref|NP_610901.1| cuticular protein 50Cb [Drosophila melanogaster] gb|AAF58336.1| cuticular protein 50Cb [Drosophila melanogaster] gb|AAL28306.1| GH20904p [Drosophila melanogaster]		Y	Y		160-[2]-53	0.88	221	0	1		PF00379.16	Chitin_bind_4	2.2e-09
JGI_V11_313153		3e-56	ref|NP_648750.1| CG16959 isoform A [Drosophila melanogaster] ref|NP_730025.1| CG16959 isoform B [Drosophila melanogaster] gb|AAF49662.1| CG16959 isoform A [Drosophila melanogaster] gb|AAK92872.1| GH11627p [Drosophila melanogaster] gb|AAN11787.1| CG16959 isoform B [Drosophila melanogaster]		Y	Y		540-[1]-31	2.3	578	1	0		PB010326	Pfam-B_10326	7.6e-07
JGI_V11_313644		4e-14	ref|NP_724772.1| hikaru genki isoform B [Drosophila melanogaster] gb|AAG22296.1| hikaru genki isoform B [Drosophila melanogaster]		Y	Y		123-[2]-6-[2]-6-[2]-6-[2]-5-[2]-8-[2]-24-[2]-4-[2]-10-[2]-5-[2]- 13-[2]-11-[2]-767	0.02	1084	0	12		PF00084.13	Sushi	9.2e-09
JGI_V11_313720		6e-06	ref|NP_001138064.1| CG42342 isoform F [Drosophila melanogaster] gb|ACL83522.1| CG42342 isoform F [Drosophila melanogaster]		Y	Y		23-[2]-39-[2]-7-[2]-13-[2]-387	1.4	501	0	4		PF01391.11	Collagen	2.8e-09
JGI_V11_313807		4e-35	ref|NP_001036609.1| CG4998 isoform B [Drosophila melanogaster] gb|ABI31256.1| CG4998 isoform B [Drosophila melanogaster]		N	N		310-[2]-53-[2]-165-[2]-68-[2]-3-[2]-318	0.42	957	0	5		PF00089.19	Trypsin	1.8e-41
JGI_V11_314112					N	N		87-[2]-2-[1]-217-[2]-258	0.51	587	1	2		PF00629.16	MAM	2.4e-08
JGI_V11_314862		0	ref|NP_724220.2| Leukocyte-antigen-related-like isoform B [Drosophila melanogaster] gb|AAN11057.2| Leukocyte-antigen-related-like isoform B [Drosophila melanogaster]		N	N		1196-[2]-648-[1]-203	1.7	2062	1	1		PF00102.20	Y_phosphatase	1.3e-83
JGI_V11_315104		5e-16	ref|NP_610901.1| cuticular protein 50Cb [Drosophila melanogaster] gb|AAF58336.1| cuticular protein 50Cb [Drosophila melanogaster] gb|AAL28306.1| GH20904p [Drosophila melanogaster]		Y	Y		20-[2]-141	8.6	169	0	1		PF00379.16	Chitin_bind_4	1.2e-07
JGI_V11_315269		1e-16	ref|NP_610901.1| cuticular protein 50Cb [Drosophila melanogaster] gb|AAF58336.1| cuticular protein 50Cb [Drosophila melanogaster] gb|AAL28306.1| GH20904p [Drosophila melanogaster]		Y	Y		153-[2]-12	2.2	173	0	1		PF00379.16	Chitin_bind_4	1.1e-08
JGI_V11_315923					N	N		15-[1]-232-[2]-875	3.4	1137	1	1		PB019228	Pfam-B_19228	7.1e-13
JGI_V11_317276					Y	Y		45-[2]-55-[2]-92-[2]-14-[2]-375-[2]-85-[2]-54-[2]-49-[2]-33-[2]-16	0.51	890	0	9		PF02757.10	YLP	0.6
JGI_V11_317331					Y	Y		48-[2]-179-[2]-7	0.02	250	0	2
JGI_V11_317425					Y	Y		50-[2]-7-[2]-7-[2]-7-[2]-15	0.6	118	0	4		PB003126	Pfam-B_3126	0
JGI_V11_317733					N	N		4-[2]-1-[2]-16-[2]-28-[2]-53	4.1	134	0	4		PF01391.11	Collagen	1.5e-10
JGI_V11_318020		1e-09	ref|NP_648031.1| cuticular protein 65Az [Drosophila melanogaster] gb|AAF50683.1| cuticular protein 65Az [Drosophila melanogaster]		Y	Y		47-[2]-136	0.2	191	0	1		PF00379.16	Chitin_bind_4	1.1e-05
JGI_V11_318118		3e-21	ref|NP_610901.1| cuticular protein 50Cb [Drosophila melanogaster] gb|AAF58336.1| cuticular protein 50Cb [Drosophila melanogaster] gb|AAL28306.1| GH20904p [Drosophila melanogaster]		Y	Y		82-[1]-58	0.24	147	1	0		PF00379.16	Chitin_bind_4	3.7e-09
JGI_V11_318119		7e-17	ref|NP_610901.1| cuticular protein 50Cb [Drosophila melanogaster] gb|AAF58336.1| cuticular protein 50Cb [Drosophila melanogaster] gb|AAL28306.1| GH20904p [Drosophila melanogaster]		Y	Y		32-[2]-1-[2]-7-[2]-24-[1]-73-[2]-2-[2]-13-[2]-18	0.03	225	1	6		PF00379.16	Chitin_bind_4	8.4e-09
JGI_V11_318158		6e-10	gb|AAB39774.1| expanded [Drosophila melanogaster]		N	Y		436-[2]-50-[1]-406	0.57	907	1	1
JGI_V11_318296		1e-12	gb|AAV36991.1| LD20133p [Drosophila melanogaster]		N	N		175-[2]-234-[2]-39-[2]-[2]-10-[2]-11-[2]-8-[2]-1-[2]-63	0.49	605	0	8		PF05030.5	SSXT	1.2e-27
JGI_V11_319415		6e-07	ref|NP_647910.1| CG11350 [Drosophila melanogaster] gb|AAF47911.2| CG11350 [Drosophila melanogaster]		Y	Y		80-[2]-6-[2]-13-[2]-71-[2]-31-[2]-59-[2]-48	0.12	356	0	6		PF10349.2	WWbp	0.01
JGI_V11_319515					Y	Y		108-[2]-18	0.28	134	0	1		PF10793.2	Gloverin	0.01
JGI_V11_319754					N	N		32-[2]-174-[2]-206	8.6	428	0	2		PF02757.10	YLP	0.05
JGI_V11_320330					Y	Y		62-[2]-13-[2]-129-[2]-7	4.9	235	0	3		PF11737.1	DUF3300	0.05
JGI_V11_321425		6e-08	gb|AAL49176.1| RE62456p [Drosophila melanogaster]		Y	N		217	2	217	0	0		PF00379.16	Chitin_bind_4	1.1e-05
JGI_V11_322423		2e-07	emb|CAA23486.2| collagen [Drosophila melanogaster]		Y	Y		217-[2]-49-[2]-130	2.5	412	0	2		PF01391.11	Collagen	1.5e-09
JGI_V11_324644					Y	Y		97-[2]-29	5.1	134	0	1		PB017073	Pfam-B_17073	1.5e-06
JGI_V11_324649					Y	Y		101-[2]-29	5.3	138	0	1		PB017073	Pfam-B_17073	3.8e-08
JGI_V11_325300					N	N		132-[2]-4-[2]-26-[2]-409	8	595	0	3		PB000544	Pfam-B_544	2e-07
JGI_V11_326410		2e-19	ref|NP_610901.1| cuticular protein 50Cb [Drosophila melanogaster] gb|AAF58336.1| cuticular protein 50Cb [Drosophila melanogaster] gb|AAL28306.1| GH20904p [Drosophila melanogaster]		Y	N		46-[2]-2-[2]-80	0.8	144	0	2		PF00379.16	Chitin_bind_4	4.3e-13
JGI_V11_327229		3e-19	ref|NP_610901.1| cuticular protein 50Cb [Drosophila melanogaster] gb|AAF58336.1| cuticular protein 50Cb [Drosophila melanogaster] gb|AAL28306.1| GH20904p [Drosophila melanogaster]		Y	Y		115-[2]-13-[2]-2-[2]-4-[2]-31	0.94	197	0	4		PF00379.16	Chitin_bind_4	5.2e-10
JGI_V11_327230		2e-19	ref|NP_610901.1| cuticular protein 50Cb [Drosophila melanogaster] gb|AAF58336.1| cuticular protein 50Cb [Drosophila melanogaster] gb|AAL28306.1| GH20904p [Drosophila melanogaster]		Y	Y		115-[2]-4-[2]-31	0.71	166	0	2		PF00379.16	Chitin_bind_4	3.8e-10
JGI_V11_327326					N	N		104-[1]-578	0.09	689	1	0
JGI_V11_327651		1e-154	ref|NP_996228.1| osa isoform C [Drosophila melanogaster] gb|AAS65166.1| osa isoform C [Drosophila melanogaster]		N	N		11-[2]-112-[2]-31-[2]-610-[2]-43-[2]-113-[2]-847	8.7	1815	0	6		PF12031.1	DUF3518	2.3e-102
JGI_V11_328137		0	ref|NP_536783.1| belle [Drosophila melanogaster] sp|Q9VHP0|DDX3_DROME RecName: Full=ATP-dependent RNA helicase bel; AltName: Full=Protein belle gb|AAF54262.1| belle [Drosophila melanogaster]		N	N		31-[2]-680-[1]-12	4.8	738	1	1		PF00270.22	DEAD	1.3e-52
JGI_V11_328915					Y	Y		85	1.2	85	0	0		PF06474.5	MLTD_N	0.09
JGI_V11_331165					N	N		143-[1]-511	0.27	661	1	0		PF04500.9	FLYWCH	0
JGI_V11_331394					Y	Y		51-[1]-25	0.04	83	1	0
JGI_V11_332669					N	N		132-[2]-4-[2]-28-[2]-4-[2]-539	1.6	739	0	4		PB000544	Pfam-B_544	6.8e-10
JGI_V11_333240		1e-09	gb|ACX61632.2| RT03140p [Drosophila melanogaster]		Y	Y		203-[1]-86	0.23	296	1	0		PF00379.16	Chitin_bind_4	0
JGI_V11_335251					N	N		168-[1]-244	0.16	419	1	0		PF04500.9	FLYWCH	0
JGI_V11_335328					N	N		132-[2]-52-[2]-105	3.5	305	0	2		PB000544	Pfam-B_544	1.1e-09
JGI_V11_335940		3e-19	ref|NP_610901.1| cuticular protein 50Cb [Drosophila melanogaster] gb|AAF58336.1| cuticular protein 50Cb [Drosophila melanogaster] gb|AAL28306.1| GH20904p [Drosophila melanogaster]		Y	Y		115-[2]-13-[2]-2-[2]-4-[2]-31	0.94	197	0	4		PF00379.16	Chitin_bind_4	5.2e-10
JGI_V11_336270					Y	Y		101-[2]-16	0.25	125	0	1		PF10793.2	Gloverin	0.01
JGI_V11_336272					Y	Y		103-[2]-2-[2]-15	0.39	136	0	2		PF10793.2	Gloverin	0.08
JGI_V11_337357					Y	Y		15-[2]-44-[2]-24-[2]-88-[2]-68-[2]-153-[2]-4-[2]-17	1.1	469	0	7		PF01391.11	Collagen	1.1e-08
JGI_V11_338022					N	N		132-[2]-4-[2]-28-[2]-4-[2]-96	3.4	296	0	4		PB000544	Pfam-B_544	8.5e-11
JGI_V11_338268					N	N		4-[2]-4-[2]-34-[2]-264	3.9	330	0	3		PF01391.11	Collagen	1.8e-07
JGI_V11_341033					N	N		4-[2]-10-[2]-34-[2]-409	6.3	481	0	3		PF01391.11	Collagen	6.6e-08
JGI_V11_345059					N	N		64-[2]-215	3.9	287	0	1
JGI_V11_50816		1e-148	ref|NP_511130.2| dusky [Drosophila melanogaster] gb|AAF48089.1| dusky [Drosophila melanogaster] gb|AAV36931.1| LP20007p [Drosophila melanogaster]		N	N		1-[2]-487	0.35	496	0	1		PF00100.16	Zona_pellucida	2.6e-39
JGI_V11_55387					N	N		36-[2]-108-[2]-4-[2]-17	0.43	189	0	3		PF01391.11	Collagen	0
JGI_V11_59706		2e-77	ref|NP_652611.1| SF2 [Drosophila melanogaster] gb|AAF43413.1|AF232773_1 SR family splicing factor SF2 [Drosophila melanogaster] gb|AAF60294.1|AF234157_1 SR family splicing factor [Drosophila melanogaster] gb|AAF55300.1| SF2 [Drosophila melanogaster] gb|AAK93343.1| LD40489p [Drosophila melanogaster]		N	N		65-[1]-183	0.56	255	1	0		PF00076.15	RRM_1	1.3e-18
JGI_V11_59834		3e-60	ref|NP_648120.3| CG8560 [Drosophila melanogaster] gb|AAK92976.1| GH20109p [Drosophila melanogaster] gb|AAF50560.2| CG8560 [Drosophila melanogaster]		N	N		210-[1]-114-[1]-68	1.2	406	2	0		PF00246.17	Peptidase_M14	7.9e-64
JGI_V11_59953		5e-16	ref|NP_610901.1| cuticular protein 50Cb [Drosophila melanogaster] gb|AAF58336.1| cuticular protein 50Cb [Drosophila melanogaster] gb|AAL28306.1| GH20904p [Drosophila melanogaster]		N	N		20-[2]-37-[1]-87	0.11	159	1	1		PF00379.16	Chitin_bind_4	3.2e-09
JGI_V11_60001		8e-67	ref|NP_523496.1| neuroligin [Drosophila melanogaster] gb|AAF68455.1| neuroligin [Drosophila melanogaster] gb|AAF52450.2| neuroligin [Drosophila melanogaster]		N	N		14-[2]-313	5.4	335	0	1		PF00135.21	COesterase	6.9e-86
JGI_V11_98431					Y	Y		51-[2]-66-[2]-107-[2]-2-[2]-19	0.25	277	0	4
JGI_V11_98432					N	N		36-[2]-13-[2]-196	9.5	261	0	2
JGI_V11_98603		2e-12	gb|AAL49276.1| RE73487p [Drosophila melanogaster]		N	N		126-[2]-22-[2]-86	0.64	250	0	2		PF00076.15	RRM_1	8.5e-17
JGI_V11_99099					Y	Y		49-[2]-82	0.45	139	0	1
JGI_V11_99985		5e-08	ref|NP_611157.1| resilin isoform A [Drosophila melanogaster] sp|Q9V7U0|RESIL_DROME RecName: Full=Pro-resilin; Flags: Precursor gb|AAF57953.1| resilin isoform A [Drosophila melanogaster]		Y	Y		94-[2]-324	2.8	426	0	1		PF00379.16	Chitin_bind_4	1.1e-10
PHUM018060-PA		0	ref|NP_651582.1| ALG-2 interacting protein X [Drosophila melanogaster] gb|AAF56740.1| ALG-2 interacting protein X [Drosophila melanogaster] gb|AAL39679.1| LD25543p [Drosophila melanogaster]		N	N		769-[2]-28-[1]-15	0.01	827	1	1
PHUM035200-PA		4e-13	gb|ACX61632.2| RT03140p [Drosophila melanogaster]		Y	Y		42-[1]-206	0.1	255	1	0		PF00379.16	Chitin_bind_4	3.6e-08
PHUM037410-PA		5e-49	ref|NP_729624.1| simjang isoform A [Drosophila melanogaster] ref|NP_729625.1| simjang isoform B [Drosophila melanogaster] gb|AAF50140.1| simjang isoform A [Drosophila melanogaster] gb|AAF50141.2| simjang isoform B [Drosophila melanogaster]		N	N		643-[1]-449	2.2	1099	1	0
PHUM040660-PA		6e-19	ref|NP_609157.3| TweedleE [Drosophila melanogaster] gb|AAL48087.1| RE71854p [Drosophila melanogaster] gb|AAF52571.2| TweedleE [Drosophila melanogaster]		N	N		35-[2]-116-[2]-5	0	172	0	2
PHUM040670-PA		9e-35	ref|NP_609157.3| TweedleE [Drosophila melanogaster] gb|AAL48087.1| RE71854p [Drosophila melanogaster] gb|AAF52571.2| TweedleE [Drosophila melanogaster]		N	N		50-[1]-4-[2]-291-[2]-6	0	374	1	2
PHUM041640-PA		1e-22	ref|NP_610608.1| CG12340 [Drosophila melanogaster] gb|AAD38663.1|AF145688_1 BcDNA.LD26050 [Drosophila melanogaster] gb|AAF58755.1| CG12340 [Drosophila melanogaster]		N	N		667-[2]-68-[1]-63	1.5	813	1	1
PHUM051430-PA		5e-27	ref|NP_573086.2| tay bridge [Drosophila melanogaster] gb|AAM49893.1| LD22609p [Drosophila melanogaster] gb|AAF48533.3| tay bridge [Drosophila melanogaster]		N	N		732-[2]-194-[2]-91-[2]-220-[2]-21	4.1	1290	0	4
PHUM052920-PA		1e-124	gb|AAC64271.1| enhancer of polycomb [Drosophila melanogaster]		N	N		195-[2]-180-[2]-430-[2]-139-[2]-255	9.2	1231	0	4
PHUM055050-PA		2e-72	gb|AAK31343.1|AF348329_1 Brahma-associated protein 111kD [Drosophila melanogaster]		N	N		445-[2]-139	5.1	592	0	1
PHUM055770-PA		3e-65	ref|NP_648749.3| Cep135 [Drosophila melanogaster] gb|AAK93287.1| LD35990p [Drosophila melanogaster] gb|AAF49663.3| Cep135 [Drosophila melanogaster]		N	N		80-[1]-1049	1.1	1136	1	0
PHUM060630-PA		0	ref|NP_523591.1| dynein heavy chain at 36C [Drosophila melanogaster] gb|AAF53626.1| dynein heavy chain at 36C [Drosophila melanogaster]		N	N		2376-[2]-841-[2]-1103	4.9	4336	0	2		PB000014	Pfam-B_14	1.7e-250
PHUM067600-PA		4e-19	ref|NP_611745.1| CG9896 [Drosophila melanogaster] gb|AAF46938.1| CG9896 [Drosophila melanogaster] gb|AAM29486.1| RE45066p [Drosophila melanogaster]		Y	Y		208-[2]-185	0.59	401	0	1
PHUM080450-PA		1e-89	ref|NP_732113.3| Akt1 isoform C [Drosophila melanogaster] sp|Q8INB9|AKT1_DROME RecName: Full=RAC serine/threonine-protein kinase; Short=DRAC-PK; Short=Dakt1; Short=DAkt; AltName: Full=Akt; AltName: Full=Protein kinase B; Short=PKB gb|AAN13699.3| Akt1 isoform C [Drosophila melanogaster]		N	N		320-[2]-166	0.89	494	0	1
PHUM084750-PA		4e-10	ref|NP_651035.1| CG13857 [Drosophila melanogaster] gb|AAF55986.1| CG13857 [Drosophila melanogaster] gb|AAY55787.1| IP10472p [Drosophila melanogaster]		Y	N		286	9.8	286	0	0
PHUM086710-PA		0	gb|AAB53050.1| CREB-binding protein homolog [Drosophila melanogaster]		N	N		37-[2]-778-[2]-1209-[2]-11-[2]-105	2	2172	0	4
PHUM087090-PA					N	N		9-[2]-530	9.6	547	0	1
PHUM090350-PA		7e-40	gb|AAO39506.1| RE41896p [Drosophila melanogaster]		Y	Y		1178-[1]-282	2	1467	1	0
PHUM114830-PA		1e-06	ref|NP_651892.1| CG2150 [Drosophila melanogaster] gb|AAF57194.1| CG2150 [Drosophila melanogaster] gb|AAM50992.1| RE35358p [Drosophila melanogaster]		Y	Y		23-[1]-76-[2]-35-[2]-2-[2]-1	0	168	1	3
PHUM136030-PA		1e-100	gb|ACK77661.1| RE33133p [Drosophila melanogaster]		N	N		112-[1]-863-[2]-297-[2]-723-[2]-499	3.4	2525	1	3
PHUM137510-PA		3e-11	gb|AAV36991.1| LD20133p [Drosophila melanogaster]		N	N		172-[2]-[2]-274	0.01	462	0	2
PHUM149600-PA		0	ref|NP_651960.2| trio isoform A [Drosophila melanogaster] ref|NP_728560.1| trio isoform C [Drosophila melanogaster] gb|AAF47436.3| trio isoform A [Drosophila melanogaster] gb|AAN11455.1| trio isoform C [Drosophila melanogaster]		N	N		992-[1]-1252	8.7	2251	1	0
PHUM174820-PA		0	ref|NP_730591.2| skuld isoform E [Drosophila melanogaster] gb|AAN12150.2| skuld isoform E [Drosophila melanogaster]		N	N		502-[2]-135-[1]-1465	6.3	2117	1	1
PHUM192460-PA		1e-152	ref|NP_001036609.1| CG4998 isoform B [Drosophila melanogaster] gb|ABI31256.1| CG4998 isoform B [Drosophila melanogaster]		Y	Y		155-[2]-4-[2]-505-[1]-389	0.1	1076	1	2
PHUM196030-PA		7e-09	ref|NP_647911.1| CG13722 [Drosophila melanogaster] gb|AAF47912.1| CG13722 [Drosophila melanogaster]		Y	Y		23-[2]-136-[2]-589-[1]-41-[1]-90-[1]-49	0.02	965	3	2
PHUM196240-PA					Y	Y		104	2	104	0	0
PHUM206760-PA		0	ref|NP_649461.2| contactin [Drosophila melanogaster] sp|Q9VN14|CONT_DROME RecName: Full=Contactin; Flags: Precursor gb|AAF52137.2| contactin [Drosophila melanogaster] gb|AAP44004.1| contactin [Drosophila melanogaster] gb|AAX33481.1| RE02061p [Drosophila melanogaster]		N	N		916-[2]-342	5.6	1266	0	1
PHUM206770-PA		0	ref|NP_001163117.1| no mechanoreceptor potential A isoform E [Drosophila melanogaster] gb|ABE01205.1| IP14862p [Drosophila melanogaster] gb|ACZ94392.1| no mechanoreceptor potential A isoform E [Drosophila melanogaster]		Y	N		581-[2]-319-[2]-43-[2]-29-[2]-111-[2]-699	2.4	1822	0	5
PHUM207190-PA		5e-38	ref|NP_995811.1| luna [Drosophila melanogaster] gb|AAO85420.1|AF461497_1 transcription factor DKLF [Drosophila melanogaster] gb|AAM52655.1| HL07808p [Drosophila melanogaster] gb|AAF58723.3| luna [Drosophila melanogaster]		N	N		116-[1]-231	2.3	354	1	0		PB002347	Pfam-B_2347	1.7e-11
PHUM233660-PA		1e-106	ref|NP_648601.1| Autophagy-specific gene 1 isoform A [Drosophila melanogaster] gb|AAF49878.1| Autophagy-specific gene 1 isoform A [Drosophila melanogaster] gb|AAX33488.1| LP23904p [Drosophila melanogaster]		N	N		179-[2]-147-[2]-345-[1]-1	0.49	695	1	2
PHUM252240-PA		0	ref|NP_001163675.1| CG7956 isoform D [Drosophila melanogaster] gb|ACZ94971.1| CG7956 isoform D [Drosophila melanogaster]		N	N		1120	9.9	1120	0	0
PHUM258300-PA		6e-07	ref|NP_573311.1| CG15040 [Drosophila melanogaster] gb|AAF48863.1| CG15040 [Drosophila melanogaster]		N	N		1216-[2]-100-[2]-123-[2]-269	8.8	1732	0	3
PHUM263440-PA		1e-108	ref|NP_511058.1| spliceosomal protein on the X [Drosophila melanogaster] gb|AAF46136.1| spliceosomal protein on the X [Drosophila melanogaster] gb|AAY84889.1| RE50839p [Drosophila melanogaster]		N	N		214-[2]-14-[2]-89-[2]-5-[2]-337	4	691	0	4
PHUM268070-PA		0	ref|NP_732553.2| CG31195 [Drosophila melanogaster] gb|ACQ66047.1| MIP05539p [Drosophila melanogaster] gb|AAN13829.2| CG31195 [Drosophila melanogaster]		N	N		126-[2]-591-[1]-61	0.11	793	1	1
PHUM285280-PA		0	ref|NP_524424.2| dynein heavy chain at 93AB [Drosophila melanogaster] gb|AAF55834.3| dynein heavy chain at 93AB [Drosophila melanogaster]		N	N		2509-[2]-1338-[1]-606	5.2	4468	1	1
PHUM285740-PA		7e-99	gb|ACH92273.1| FI05277p [Drosophila melanogaster]		N	N		689-[2]-160-[2]-27	5.1	892	0	2
PHUM286810-PA		7e-62	gb|AAO42667.1| GH07949p [Drosophila melanogaster]		N	N		153-[2]-9-[2]-111-[2]-669	3.9	966	0	3		PF01426.11	BAH	1.6e-15
PHUM288590-PA					N	N		54-[2]-62-[1]-702	0.99	833	1	1
PHUM302160-PA		1e-102	gb|AAD33588.1|AF132141_1 G/T mismatch-specific thymine DNA glycosylase [Drosophila melanogaster]		N	N		888-[2]-49-[2]-148-[2]-130	5.3	1239	0	3		PB001652	Pfam-B_1652	6.2e-34
PHUM308560-PA		6e-20	gb|AAO24976.1| RE03224p [Drosophila melanogaster]		N	N		537-[1]-463	5.7	1007	1	0		PF00089.19	Trypsin	2.7e-06
PHUM346650-PA		2e-11	ref|NP_608910.1| CG14035 [Drosophila melanogaster] gb|AAF52222.1| CG14035 [Drosophila melanogaster]		N	N		58-[2]-9-[2]-77	0.63	160	0	2
PHUM355640-PA		6e-41	ref|NP_649709.1| CG14607 [Drosophila melanogaster] gb|AAF54044.1| CG14607 [Drosophila melanogaster]		N	N		19-[1]-606-[2]-34-[2]-30-[2]-26-[2]-55-[2]-18-[2]-1	0	844	1	6
PHUM355650-PA		4e-41	ref|NP_649709.1| CG14607 [Drosophila melanogaster] gb|AAF54044.1| CG14607 [Drosophila melanogaster]		N	N		38-[1]-464-[2]-55-[2]-18-[2]-1	0	607	1	3
PHUM359090-PA		0	ref|NP_001138028.1| polychaetoid isoform I [Drosophila melanogaster] gb|ACL83487.1| polychaetoid isoform I [Drosophila melanogaster]		N	N		784-[2]-296-[1]-242	3.6	1337	1	1		PF00791.13	ZU5	2.6e-29
PHUM380530-PA		0	ref|NP_001163759.1| dynein heavy chain at 89D isoform C [Drosophila melanogaster] gb|ACZ95053.1| dynein heavy chain at 89D isoform C [Drosophila melanogaster]		N	N		832-[2]-2063-[2]-1959	4.4	4870	0	2
PHUM387840-PA		2e-51	ref|NP_001163191.1| scribbler isoform G [Drosophila melanogaster] gb|ACZ94463.1| scribbler isoform G [Drosophila melanogaster]		N	N		218-[2]-682-[2]-349-[2]-66	5.6	1339	0	3
PHUM392730-PA		5e-23	ref|NP_610659.1| cuticular protein 47Ee [Drosophila melanogaster] gb|AAF58689.1| cuticular protein 47Ee [Drosophila melanogaster] gb|ACY07072.1| FI11945p [Drosophila melanogaster]		Y	Y		27-[2]-139	1.2	174	0	1
PHUM395460-PA		1e-29	ref|NP_611157.1| resilin isoform A [Drosophila melanogaster] sp|Q9V7U0|RESIL_DROME RecName: Full=Pro-resilin; Flags: Precursor gb|AAF57953.1| resilin isoform A [Drosophila melanogaster]		Y	Y		20-[2]-78-[2]-15-[2]-12-[2]-12-[2]-12-[2]-129	0	326	0	6
PHUM395570-PA		4e-37	ref|NP_611157.1| resilin isoform A [Drosophila melanogaster] sp|Q9V7U0|RESIL_DROME RecName: Full=Pro-resilin; Flags: Precursor gb|AAF57953.1| resilin isoform A [Drosophila melanogaster]		Y	Y		20-[2]-95-[2]-15-[2]-12-[2]-12-[2]-12-[2]-12-[2]-12-[2]-12-[2]- 15-[2]-116	0	413	0	10
PHUM399870-PA					N	N		336-[1]-16-[1]-72	1.5	438	2	0
PHUM409130-PA		8e-38	ref|NP_001097866.1| CG13409 isoform B [Drosophila melanogaster] gb|AAY54948.1| IP11850p [Drosophila melanogaster] gb|ABW08727.1| CG13409 isoform B [Drosophila melanogaster]		N	N		143	0.58	143	0	0
PHUM411770-PA		1e-28	emb|CAA23486.2| collagen [Drosophila melanogaster]		Y	Y		206-[2]-73-[2]-22-[2]-325-[2]-211-[2]-223-[2]-34-[2]-133-[2]-278	3.8	1569	0	8
PHUM411920-PA		0	ref|NP_652610.1| Spt5 [Drosophila melanogaster] sp|Q9V460|SPT5H_DROME RecName: Full=Transcription elongation factor SPT5; AltName: Full=dSpt5; AltName: Full=DRB sensitivity-inducing factor large subunit; Short=DSIF large subunit gb|AAF34689.1|AF222864_1 Dspt5 [Drosophila melanogaster] gb|AAF57561.1| Spt5 [Drosophila melanogaster] gb|AAZ86761.1| LD10265p [Drosophila melanogaster]		N	N		906-[2]-48-[2]-152	4.9	1122	0	2
PHUM425200-PA					N	N		336-[2]-56-[1]-188	0.58	595	1	1
PHUM427570-PA		0	ref|NP_647890.2| dusky-like isoform A [Drosophila melanogaster] ref|NP_728979.1| dusky-like isoform B [Drosophila melanogaster] ref|NP_728980.1| dusky-like isoform C [Drosophila melanogaster] gb|AAF47884.1| dusky-like isoform A [Drosophila melanogaster] gb|AAG22249.1| dusky-like isoform B [Drosophila melanogaster] gb|AAN11598.1| dusky-like isoform C [Drosophila melanogaster]		N	N		23-[2]-305-[2]-237	0.03	581	0	2
PHUM429320-PA		5e-09	ref|NP_001097600.1| starvin isoform E [Drosophila melanogaster] gb|ABW08536.1| starvin isoform E [Drosophila melanogaster]		N	N		556	9.3	556	0	0
PHUM433160-PA		1e-163	ref|NP_001163161.1| fusilli isoform G [Drosophila melanogaster] gb|ACZ94433.1| fusilli isoform G [Drosophila melanogaster]		N	N		394-[2]-364	1.5	766	0	1
PHUM452730-PA					Y	Y		41-[2]-1-[2]-2-[2]-2-[2]-11-[2]-218	0.21	315	0	5
PHUM460990-PA					Y	Y		250-[2]-75-[2]-10-[2]-9-[2]-9-[2]-152-[2]-84	0.17	637	0	6
PHUM475850-PA		2e-42	gb|AAA28542.1| FTZ-F1 [Drosophila melanogaster]		N	N		175-[1]-62-[1]-2	4.5	253	2	0
PHUM478280-PA		2e-33	ref|NP_647910.1| CG11350 [Drosophila melanogaster] gb|AAF47911.2| CG11350 [Drosophila melanogaster]		Y	Y		95-[2]-712-[2]-79	2.8	902	0	2
PHUM488290-PA		0	ref|NP_001097492.2| karst isoform E [Drosophila melanogaster] gb|ABW08452.2| karst isoform E [Drosophila melanogaster]		N	N		4039-[2]-56-[1]-105	7.2	4215	1	1
PHUM488810-PA		2e-77	ref|NP_476977.1| cAMP-dependent protein kinase 1 isoform A [Drosophila melanogaster] ref|NP_723479.1| cAMP-dependent protein kinase 1 isoform B [Drosophila melanogaster] ref|NP_995672.1| cAMP-dependent protein kinase 1 isoform C [Drosophila melanogaster] sp|P12370|KAPC_DROME RecName: Full=cAMP-dependent protein kinase catalytic subunit; Short=PKA C emb|CAA34840.1| catalytic subunit [Drosophila me…		N	N		313-[2]-31	8.6	352	0	1
PHUM492260-PA		2e-22	ref|NP_572266.1| cuticular protein 5C [Drosophila melanogaster] gb|AAF46087.1| cuticular protein 5C [Drosophila melanogaster]		Y	Y		200	5	200	0	0		PF00379.16	Chitin_bind_4	1.1e-15
PHUM497570-PA		2e-13	ref|NP_649641.1| osiris 20 [Drosophila melanogaster] gb|AAF54138.1| osiris 20 [Drosophila melanogaster] gb|AAL48674.1| RE13893p [Drosophila melanogaster]		Y	Y		223-[2]-1-[2]-50	0	290	0	2
PHUM497610-PA		6e-30	ref|NP_649638.2| osiris 17 [Drosophila melanogaster] gb|AAM49993.1| RE22492p [Drosophila melanogaster] gb|AAF51890.3| osiris 17 [Drosophila melanogaster]		Y	Y		92-[2]-1-[1]-223	0.06	331	1	1
PHUM507360-PA		6e-21	ref|NP_611157.1| resilin isoform A [Drosophila melanogaster] sp|Q9V7U0|RESIL_DROME RecName: Full=Pro-resilin; Flags: Precursor gb|AAF57953.1| resilin isoform A [Drosophila melanogaster]		Y	Y		19-[2]-141-[2]-365	0.16	541	0	2		PF00379.16	Chitin_bind_4	1.3e-09
PHUM511860-PA					N	N		152-[2]-8-[2]-7-[2]-1-[2]-9-[2]-12-[2]-32-[2]-27-[2]-70-[2]-2-[2]- 18-[2]-18-[2]-2-[2]-33-[2]-1-[2]-1-[2]-5-[2]-2-[2]-2-[2]-2-[2]- 2-[2]-3-[2]-11-[2]-2-[2]-20-[2]-12-[2]-94-[2]-58-[2]-24-[2]-307	0	1169	0	29
PHUM521450-PA		1e-47	ref|NP_001137944.1| CG11009 isoform B [Drosophila melanogaster] ref|NP_001137945.1| CG11009 isoform C [Drosophila melanogaster] gb|AAL28376.1| GM01318p [Drosophila melanogaster] gb|ACL83299.1| CG11009 isoform B [Drosophila melanogaster] gb|ACL83300.1| CG11009 isoform C [Drosophila melanogaster]		N	N		133-[2]-90-[2]-19	1.5	258	0	2		PB004108	Pfam-B_4108	6e-26
PHUM544500-PA		3e-43	ref|NP_648206.1| CG7185 [Drosophila melanogaster] sp|Q9VSH4|CPSF6_DROME RecName: Full=Cleavage and polyadenylation specificity factor subunit CG7185 gb|AAL13792.1| LD25239p [Drosophila melanogaster] gb|AAF50445.2| CG7185 [Drosophila melanogaster]		N	N		176-[2]-47-[2]-23-[2]-102-[2]-[2]-147	1	535	0	5
PHUM550050-PA		1e-85	ref|NP_725623.2| P-element somatic inhibitor isoform A [Drosophila melanogaster] gb|AAM70893.2| P-element somatic inhibitor isoform A [Drosophila melanogaster]		N	N		677-[2]-23	0.12	708	0	1		PF09005.3	DUF1897	1.1e-16
PHUM567470-PA					Y	Y		466-[2]-285-[1]-62-[2]-200	0.12	1036	1	2
PHUM576420-PA		0	gb|AAL39369.2| GH27092p [Drosophila melanogaster]		N	N		1094-[1]-730	6.6	1831	1	0
PHUM579690-PA					N	N		99-[2]-78-[2]-52-[2]-60-[2]-56-[2]-60-[2]-67-[2]-53-[2]-61-[2]- 80-[2]-64-[2]-67-[2]-60-[2]-67-[2]-78-[2]-82-[2]-63-[2]-94	0.14	1377	0	17
PHUM583770-PA		0	ref|NP_652600.1| Alk [Drosophila melanogaster] gb|AAF36990.1|AF236106_1 receptor protein tyrosine kinase ALK splice variant A [Drosophila melanogaster] gb|AAF57973.1| Alk [Drosophila melanogaster]		N	N		338-[1]-296-[1]-611	5.6	1259	2	0		PF07714.10	Pkinase_Tyr	6.9e-91
PHUM589170-PA		6e-43	ref|NP_649488.2| CG31534 isoform A [Drosophila melanogaster] gb|AAF52102.3| CG31534 isoform A [Drosophila melanogaster]		N	N		1354-[1]-276	5.5	1637	1	0
PHUM591690-PA		6e-92	ref|NP_648102.2| CG8605 [Drosophila melanogaster] sp|Q9VS46|RINT1_DROME RecName: Full=RINT1-like protein; Short=DmRINT-1 gb|AAF50583.2| CG8605 [Drosophila melanogaster] gb|ACJ13164.1| FI03678p [Drosophila melanogaster]		N	N		357-[1]-313	3.7	677	1	0
PHUM602700-PA		0	ref|NP_608808.1| CG3921 [Drosophila melanogaster] gb|AAF51061.1| CG3921 [Drosophila melanogaster]		N	N		2720-[2]-30-[1]-95	0.77	2860	1	1
PHUM605280-PA		0	ref|NP_524232.2| canoe isoform E [Drosophila melanogaster] gb|AAF52067.2| canoe isoform E [Drosophila melanogaster] gb|ACH92292.1| FI05483p [Drosophila melanogaster]		N	N		823-[1]-672-[2]-451	0.85	1961	1	1		PF01843.12	DIL	5.7e-22
PHUM609780-PA		4e-83	ref|NP_608902.1| CG14040 [Drosophila melanogaster] gb|AAF52211.2| CG14040 [Drosophila melanogaster]		Y	N		38-[1]-290	0.03	335	1	0
PHUM610110-PA					N	N		603-[1]-12	3.6	622	1	0
PHUM614470-PA		3e-75	ref|NP_609230.2| U26 [Drosophila melanogaster] sp|Q9VLL0|ACSF4_DROME RecName: Full=Acyl-CoA synthetase family member 4 homolog gb|AAF52679.3| U26 [Drosophila melanogaster]		N	N		483-[1]-504	0.35	994	1	0		PF00501.21	AMP-binding	5.1e-24
ref|gb|AAS86650.1|					N	N		318-[1]-[1]-56-[2]-17	0.46	413	2	1		PF12278.1	SDP_N	1.7e-90
ref|gb|ABD14097.1|					N	N		92-[1]-1-[1]-56-[2]-18	0.15	189	2	1		PF11671.1	Apis_Csd	1.1e-64
ref|gb|ABO28476.1|					N	N		466-[2]-573	7.2	1047	0	1		PF02460.11	Patched	1.5e-186
ref|gb|ABV56221.1|					N	N		318-[1]-61-[2]-18	0.03	412	1	1		PF12278.1	SDP_N	1.4e-90
ref|NP_001098419.1|		3e-59	ref|NP_001097726.1| CG16899 [Drosophila melanogaster] gb|AAY51579.1| IP01211p [Drosophila melanogaster] gb|AAF54432.2| CG16899 [Drosophila melanogaster]		N	N		39-[2]-356-[2]-324	2.1	735	0	2		PB000564	Pfam-B_564	7.3e-78
ref|NP_001124510.1|		5e-17	gb|AAT94449.1| RE41617p [Drosophila melanogaster]		N	N		328-[2]-5-[2]-[2]-35	0.73	392	0	3
ref|NP_001136109.1|		4e-20	ref|NP_609157.3| TweedleE [Drosophila melanogaster] gb|AAL48087.1| RE71854p [Drosophila melanogaster] gb|AAF52571.2| TweedleE [Drosophila melanogaster] gb|ACL86966.1| TwdlE-PA [synthetic construct] gb|ACL91675.1| TwdlE-PA [synthetic construct]		N	N		49-[1]-1-[2]-253-[2]-6	0	332	1	2		PF03103.10	DUF243	5.8e-30
ref|XP_001119869.1|		7e-21	ref|NP_610901.1| cuticular protein 50Cb [Drosophila melanogaster] gb|AAF58336.1| cuticular protein 50Cb [Drosophila melanogaster] gb|AAL28306.1| GH20904p [Drosophila melanogaster]		N	N		89-[1]-31-[2]-10-[2]-98-[2]-26-[2]-6	0.01	299	1	4		PF00379.16	Chitin_bind_4	1.2e-10
ref|XP_001120079.1|		6e-26	ref|NP_001036564.1| CG34115 [Drosophila melanogaster] gb|ABI31109.1| CG34115 [Drosophila melanogaster] gb|ABL75649.1| IP16951p [Drosophila melanogaster] gb|ABN49329.1| IP17965p [Drosophila melanogaster]		Y	N		58-[1]-17	1.2	82	1	0		PF01701.11	PSI_PsaJ	1
ref|XP_001120232.1|		2e-23	ref|NP_609157.3| TweedleE [Drosophila melanogaster] gb|AAL48087.1| RE71854p [Drosophila melanogaster] gb|AAF52571.2| TweedleE [Drosophila melanogaster]		Y	Y		30-[2]-6-[2]-1-[2]-17-[2]-28-[2]-47-[2]-3-[2]-8	0.06	196	0	7		PF03103.10	DUF243	1.1e-28
ref|XP_001120300.1|		8e-43	ref|NP_524157.2| nessy isoform A [Drosophila melanogaster] ref|NP_730390.1| nessy isoform B [Drosophila melanogaster] ref|NP_788527.1| nessy isoform C [Drosophila melanogaster] sp|Q9VVX5|NESSY_DROME RecName: Full=Transmembrane protein nessy gb|AAF49181.1| nessy isoform A [Drosophila melanogaster] gb|AAL48558.1| RE03440p [Drosophila melanogaster] gb|AAN11657.1| nessy isoform B [Drosophila melanoga…		Y	N		20-[1]-183	9.6	210	1	0		PF03062.12	MBOAT	1.6e-27
ref|XP_001120309.1|					N	N		78	0.31	78	0	0
ref|XP_001120351.1|					Y	Y		47-[1]-19	0.38	73	1	0
ref|XP_001120391.1|		1e-141	ref|NP_733244.5| La related protein isoform D [Drosophila melanogaster] gb|AAN14138.5| La related protein isoform D [Drosophila melanogaster]		N	N		868	7.5	868	0	0		PF05383.10	La	4.5e-21
ref|XP_001120394.1|		0	ref|NP_001163117.1| no mechanoreceptor potential A isoform E [Drosophila melanogaster] gb|ABE01205.1| IP14862p [Drosophila melanogaster] gb|ACZ94392.1| no mechanoreceptor potential A isoform E [Drosophila melanogaster]		Y	Y		1058-[1]-325	1.5	1390	1	0		PF00100.16	Zona_pellucida	4.2e-24
ref|XP_001120555.1|					Y	Y		51-[2]-56-[2]-365-[1]-21-[2]-9	0.17	533	1	3		PF07218.4	RAP1	1
ref|XP_001121073.1|					N	N		32-[2]-9-[2]-7-[2]-9-[2]-8-[2]-8-[2]-8-[2]-8-[2]-7-[2]-9-[2]-17- [2]-90-[2]-7-[2]-36-[2]-49-[1]-18	0	441	1	14
ref|XP_001121151.1|		4e-07	gb|AAM29269.1| AT15667p [Drosophila melanogaster]		N	Y		265	3.2	265	0	0
ref|XP_001121374.1|		9e-36	ref|NP_647753.1| spatzle 5 [Drosophila melanogaster] gb|AAF47694.1| spatzle 5 [Drosophila melanogaster] gb|AAK93159.1| LD26258p [Drosophila melanogaster]		N	N		20-[2]-61-[1]-34-[1]-187	0	324	2	1
ref|XP_001121451.1|		2e-43	ref|NP_650706.1| CG7131 isoform A [Drosophila melanogaster] gb|AAM50169.1| GH14048p [Drosophila melanogaster] gb|AAF55530.2| CG7131 isoform A [Drosophila melanogaster]		N	N		43-[2]-135-[2]-290	2.2	484	0	2
ref|XP_001121500.1|		1e-56	ref|NP_647890.2| dusky-like isoform A [Drosophila melanogaster] ref|NP_728979.1| dusky-like isoform B [Drosophila melanogaster] ref|NP_728980.1| dusky-like isoform C [Drosophila melanogaster] gb|AAF47884.1| dusky-like isoform A [Drosophila melanogaster] gb|AAG22249.1| dusky-like isoform B [Drosophila melanogaster] gb|AAN11598.1| dusky-like isoform C [Drosophila melanogaster]		Y	Y		41-[2]-142-[2]-11-[1]-433	0.01	650	1	2		PF00100.16	Zona_pellucida	3.3e-36
ref|XP_001121850.1|					N	N		82-[2]-234-[2]-286	3.2	618	0	2
ref|XP_001122133.1|		9e-81	ref|NP_572262.1| CG3108 [Drosophila melanogaster] gb|AAF46083.2| CG3108 [Drosophila melanogaster] gb|AAV36936.1| LP17541p [Drosophila melanogaster]		N	N		123-[1]-88-[1]-95	0.05	320	2	0		PF00246.17	Peptidase_M14	6.2e-92
ref|XP_001122470.1|					Y	Y		380-[2]-364-[2]-24-[2]-30	6.6	822	0	3		PB004337	Pfam-B_4337	1.8e-05
ref|XP_001122948.1|		0	ref|XP_001653916.1| set domain protein [Aedes aegypti] ref|XP_001653917.1| set domain protein [Aedes aegypti] gb|EAT38425.1| set domain protein [Aedes aegypti] gb|EAT38426.1| set domain protein [Aedes aegypti]		N	N		1503-[1]-303-[2]-359	2.7	2180	1	1		PF00856.21	SET	1.3e-24
ref|XP_001123186.1|					N	N		42-[2]-23-[2]-38-[2]-43-[2]-96-[1]-7	0	288	1	4
ref|XP_391830.2|		0	ref|NP_647890.2| dusky-like isoform A [Drosophila melanogaster] ref|NP_728979.1| dusky-like isoform B [Drosophila melanogaster] ref|NP_728980.1| dusky-like isoform C [Drosophila melanogaster] ref|XP_002035332.1| GM13985 [Drosophila sechellia] ref|XP_002083622.1| GD13266 [Drosophila simulans] gb|AAF47884.1| dusky-like isoform A [Drosophila melanogaster] gb|AAG22249.1| dusky-like isoform B [Drosoph…		N	N		327-[2]-4-[2]-5-[2]-[2]-257	2.5	625	0	4		PF00100.16	Zona_pellucida	4e-40
ref|XP_391985.2|		2e-50	gb|ACY01743.1| chico [Drosophila melanogaster] gb|ACY01744.1| chico [Drosophila melanogaster]		N	N		565-[2]-600-[1]-10	6.4	1190	1	1		PF02174.10	IRS	1.8e-24
ref|XP_391993.2|		2e-22	ref|NP_611542.2| Cht8 [Drosophila melanogaster] gb|AAF46663.2| Cht8 [Drosophila melanogaster]		N	N		776-[2]-1103-[2]-391-[2]-128	0.91	2422	0	3		PF00704.21	Glyco_hydro_18	5.1e-20
ref|XP_392097.3|		0	ref|NP_723044.1| collagen type IV isoform A [Drosophila melanogaster] ref|NP_723045.1| collagen type IV isoform B [Drosophila melanogaster] ref|NP_723046.1| collagen type IV isoform C [Drosophila melanogaster] sp|P08120|CO4A1_DROME RecName: Full=Collagen alpha-1(IV) chain; Flags: Precursor gb|AAF52204.1| collagen type IV isoform A [Drosophila melanogaster] gb|AAN10519.1| collagen type IV isoform …		N	N		885-[2]-114-[2]-183-[2]-46-[2]-325-[2]-320	3.9	1913	0	5		PF01413.12	C4	3.8e-47
ref|XP_392202.3|		0	gb|ACD81878.1| SD05876p [Drosophila melanogaster]		N	N		737-[2]-294-[2]-250	8.1	1297	0	2		PF00069.18	Pkinase	1.1e-55
ref|XP_392379.2|		5e-17	gb|ACN63483.1| MIP07035p [Drosophila melanogaster]		N	N		163-[2]-8-[2]-[2]-1-[2]-1-[2]-269	0	482	0	5		PF00337.15	Gal-bind_lectin	3e-35
ref|XP_392465.3|		5e-75	emb|CAA44504.1| hrp40.2 [Drosophila melanogaster]		N	N		283-[1]-1-[1]-60	4.8	358	2	0		PF00076.15	RRM_1	1.3e-20
ref|XP_392573.3|		1e-71	gb|ACN88643.1| MIP09306p [Drosophila melanogaster]		N	N		96-[2]-20-[2]-217-[2]-822	0.22	1179	0	3		PF01846.12	FF	9.6e-15
ref|XP_392701.2|		7e-25	ref|NP_611157.1| resilin isoform A [Drosophila melanogaster] sp|Q9V7U0|RESIL_DROME RecName: Full=Pro-resilin; Flags: Precursor gb|AAF57953.1| resilin isoform A [Drosophila melanogaster]		N	N		70-[2]-11-[2]-17-[2]-37-[2]-11-[2]-19-[2]-12-[2]-15-[2]-236	0	492	0	8
ref|XP_392960.3|		3e-09	ref|NP_732191.1| CG31268 [Drosophila melanogaster] gb|AAN13727.1| CG31268 [Drosophila melanogaster]		Y	Y		534-[2]-79-[2]-188-[2]-59	3	884	0	3		PF01391.11	Collagen	3.1e-10
ref|XP_393004.2|		3e-40	emb|CAK97607.2| hypothetical protein [Drosophila melanogaster]		N	N		407-[2]-95-[2]-203-[2]-193	0.36	922	0	3		PB003575	Pfam-B_3575	2.2e-20
ref|XP_393126.2|		0	sp|Q9VP61|ACSA_DROME RecName: Full=Acetyl-coenzyme A synthetase; AltName: Full=Acetate--CoA ligase; AltName: Full=Acyl-activating enzyme; AltName: Full=Acetyl-CoA synthetase; Short=AceCS; Short=ACS gb|AAL90278.1| LD12826p [Drosophila melanogaster]		N	N		146-[1]-424	1.2	577	1	0		PF00501.21	AMP-binding	6e-109
ref|XP_393227.3|		1e-52	ref|NP_001163191.1| scribbler isoform G [Drosophila melanogaster] gb|ACZ94463.1| scribbler isoform G [Drosophila melanogaster]		N	N		1078-[2]-407-[2]-69-[1]-350	0.94	1927	1	2		PB002378	Pfam-B_2378	3.1e-16
ref|XP_393270.2|		0	ref|NP_727328.1| ionotropic receptor 8a [Drosophila melanogaster] gb|AAF46470.2| ionotropic receptor 8a [Drosophila melanogaster]		Y	Y		545-[1]-859-[1]-205	1.1	1623	2	0		PF00060.19	Lig_chan	2.8e-43
ref|XP_393330.2|		0	ref|NP_572767.1| Upf1 [Drosophila melanogaster] sp|Q9VYS3|RENT1_DROME RecName: Full=Regulator of nonsense transcripts 1 homolog gb|AAL28927.1| LD30316p [Drosophila melanogaster] gb|AAF48115.2| Upf1 [Drosophila melanogaster]		N	N		280-[1]-832	0.25	1119	1	0		PF09416.3	UPF1_Zn_bind	2.1e-73
ref|XP_393442.3|		e-151	ref|NP_726551.2| CG31999 [Drosophila melanogaster] gb|AAO39475.1| RE68558p [Drosophila melanogaster] gb|AAF59360.3| CG31999 [Drosophila melanogaster]		N	N		362-[1]-73-[1]-243-[1]-219-[1]-52-[1]-444-[1]-69-[1]-109	0.88	1620	7	0		PF07645.8	EGF_CA	9.4e-11
ref|XP_393452.3|		4e-12	ref|NP_651892.1| CG2150 [Drosophila melanogaster] gb|AAF57194.1| CG2150 [Drosophila melanogaster] gb|AAM50992.1| RE35358p [Drosophila melanogaster]		Y	Y		20-[1]-73-[2]-6-[2]-36-[2]-2-[2]-1	0	177	1	4
ref|XP_393523.3|		2e-37	ref|NP_723044.1| collagen type IV isoform A [Drosophila melanogaster] ref|NP_723045.1| collagen type IV isoform B [Drosophila melanogaster] ref|NP_723046.1| collagen type IV isoform C [Drosophila melanogaster] sp|P08120|CO4A1_DROME RecName: Full=Collagen alpha-1(IV) chain; Flags: Precursor gb|AAF52204.1| collagen type IV isoform A [Drosophila melanogaster] gb|AAN10519.1| collagen type IV isoform …		N	N		384-[2]-568-[2]-112-[2]-37-[2]-58-[2]-169-[2]-277	3.8	1653	0	6		PF01410.11	COLFI	8.9e-66
ref|XP_393643.3|		0	ref|NP_730591.2| skuld isoform E [Drosophila melanogaster] gb|AAN12150.2| skuld isoform E [Drosophila melanogaster]		N	N		445-[2]-6-[2]-2-[2]-1505	8.7	1982	0	3		PF06333.5	Med13_C	2.8e-99
ref|XP_393988.3|		2e-24	ref|NP_650611.1| mucin related 89F [Drosophila melanogaster] gb|AAF55402.1| mucin related 89F [Drosophila melanogaster]		N	N		1765-[2]-232-[2]-53-[2]-51-[2]-526	3.2	2659	0	4		PB009044	Pfam-B_9044	4.3e-18
ref|XP_394314.2|		5e-96	ref|NP_730058.2| CG7656 isoform D [Drosophila melanogaster] ref|NP_648783.4| CG7656 isoform E [Drosophila melanogaster] gb|ACY07071.1| FI11905p [Drosophila melanogaster] gb|AAF49611.2| CG7656 isoform D [Drosophila melanogaster] gb|AAN11777.3| CG7656 isoform E [Drosophila melanogaster]		N	N		64-[2]-167	0.86	239	0	1		PF00179.19	UQ_con	2.7e-49
ref|XP_394511.3|		0	ref|NP_570078.2| echinus isoform B [Drosophila melanogaster] gb|ABD77421.1| echinus splice form 1 [Drosophila melanogaster] gb|AAN09109.2| echinus isoform B [Drosophila melanogaster]		N	N		1794-[1]-11-[2]-142	0.06	1962	1	1		PF00443.22	UCH	5.4e-18
ref|XP_394596.2|		1e-131	emb|CAB64937.1| SF1 protein [Drosophila melanogaster]		N	Y		188-[2]-419	1.4	615	0	1		PB000318	Pfam-B_318	2.6e-59
ref|XP_394743.2|		0	ref|NP_511171.3| protein kinase C delta isoform C [Drosophila melanogaster] ref|NP_001138191.1| protein kinase C delta isoform D [Drosophila melanogaster] sp|P83099|KPC4_DROME RecName: Full=Putative protein kinase C delta type homolog gb|AAX33423.1| RE44754p [Drosophila melanogaster] gb|AAF48160.3| protein kinase C delta isoform C [Drosophila melanogaster] gb|ACL82923.1| protein kinase C delta is…		N	N		624	7.2	624	0	0		PF00069.18	Pkinase	1e-65
ref|XP_394847.3|		1e-90	ref|NP_523862.1| gooseberry-neuro [Drosophila melanogaster] sp|P09083|GSBN_DROME RecName: Full=Protein gooseberry-neuro; AltName: Full=Protein gooseberry proximal; AltName: Full=BSH4 gb|AAF47314.1| gooseberry-neuro [Drosophila melanogaster] gb|AAL49215.1| RE64348p [Drosophila melanogaster]		N	N		325-[1]-105	0.72	437	1	0		PF00292.11	PAX	1.4e-72
ref|XP_395512.3|		0	gb|AAC06254.1| eyelid [Drosophila melanogaster]		N	N		567-[2]-66-[2]-368-[2]-190-[2]-138-[2]-718	1.1	2087	0	5		PF12031.1	DUF3518	1.8e-114
ref|XP_395569.3|		6e-44	ref|NP_609058.2| transport and golgi organization 1 isoform A [Drosophila melanogaster] sp|Q9VMA7|TGO1_DROME RecName: Full=Transport and Golgi organization protein 1; Flags: Precursor gb|AAF52414.2| transport and golgi organization 1 isoform A [Drosophila melanogaster] gb|AAO25074.1| GH02877p [Drosophila melanogaster]		Y	Y		1017-[2]-[2]-126	9.7	1159	0	2		PB000980	Pfam-B_980	1.5e-06
ref|XP_395639.3|		0	ref|NP_476956.3| TBP-associated factor 1 isoform A [Drosophila melanogaster] gb|AAD19815.1| transcription factor [Drosophila melanogaster] gb|AAF54102.3| TBP-associated factor 1 isoform A [Drosophila melanogaster]		N	N		233-[1]-375-[1]-1498	6.1	2120	2	0		PF12157.1	DUF3591	2.4e-153
ref|XP_396401.3|		4e-53	ref|NP_610400.1| CG14749 [Drosophila melanogaster] sp|Q9V4W1|GLE1_DROME RecName: Full=Nucleoporin GLE1 gb|AAF59064.1| CG14749 [Drosophila melanogaster] gb|AAL28902.1| LD28135p [Drosophila melanogaster]		N	N		378-[1]-142	4.1	527	1	0		PF07817.6	GLE1	5.8e-73
ref|XP_396566.2|		1e-25	ref|NP_651829.1| cuticular protein 100A [Drosophila melanogaster] gb|AAF57092.1| cuticular protein 100A [Drosophila melanogaster] gb|AAL48040.1| RE11283p [Drosophila melanogaster]		Y	Y		113-[2]-65-[2]-29-[1]-4	0	234	1	2		PF00379.16	Chitin_bind_4	7.4e-12
ref|XP_397192.3|		1e-174	gb|ACT66228.1| LD04705p [Drosophila melanogaster]		N	N		1146-[2]-1182-[1]-164	0.97	2507	1	1		PB017107	Pfam-B_17107	7.7e-71
ref|XP_397509.3|					N	N		114-[2]-171-[2]-111-[2]-63	0.85	483	0	3
ref|XP_623491.2|		1e-53	gb|AAK93474.1| LP07079p [Drosophila melanogaster]		Y	Y		59-[2]-7-[2]-6-[2]-16-[2]-2-[2]-5-[2]-2-[2]-12-[2]-2-[2]-12-[2]- 13-[2]-2-[2]-19-[2]-6-[2]-35-[2]-263	0	581	0	15		PB003126	Pfam-B_3126	3.6e-09
ref|XP_623829.2|		e-102	ref|NP_649200.2| golden goal [Drosophila melanogaster] gb|AAQ22451.1| RE53634p [Drosophila melanogaster] gb|AAF49041.3| golden goal [Drosophila melanogaster]		N	N		274-[2]-337-[1]-154	0.81	780	1	1		PF00090.12	TSP_1	5.5e-13
ref|XP_623844.2|		e-177	gb|AAK93500.1| SD03094p [Drosophila melanogaster]		N	N		1026-[2]-54-[1]-88-[1]-15-[1]-558	0.5	1770	3	1		PF03097.11	BRO1	2.2e-110
ref|XP_623924.1|		6e-07	ref|NP_610253.1| CG17002 [Drosophila melanogaster] gb|AAF57419.2| CG17002 [Drosophila melanogaster] gb|AAO42646.1| LD41464p [Drosophila melanogaster]		N	N		1-[2]-175-[2]-133-[2]-31	0.56	364	0	3		PB002472	Pfam-B_2472	2.4e-05
ref|XP_624143.2|		1e-67	gb|ACV53878.1| GH25610p [Drosophila melanogaster]		N	N		683-[1]-258-[2]-74	0.46	1030	1	1		PB002913	Pfam-B_2913	7.6e-50
ref|XP_624417.1|					N	N		214-[2]-58	2.7	280	0	1		PF02845.9	CUE	2.6e-13
ref|XP_624574.1|		0	ref|NP_651004.1| CG13409 isoform A [Drosophila melanogaster] gb|AAF55948.1| CG13409 isoform A [Drosophila melanogaster]		N	N		525	6.8	525	0	0		PF06664.5	MIG-14_Wnt-bd	1.2e-100
ref|XP_624665.1|		0	ref|NP_001097227.1| CG11198 isoform D [Drosophila melanogaster] gb|ABV53727.1| CG11198 isoform D [Drosophila melanogaster]		N	N		711-[1]-1378-[2]-270	3.5	2374	1	1		PF08326.5	ACC_central	3e-209
ref|XP_624726.2|		6e-30	ref|NP_609993.1| CG10263 isoform A [Drosophila melanogaster] gb|AAL28989.1| LD37921p [Drosophila melanogaster] gb|AAF53834.2| CG10263 isoform A [Drosophila melanogaster]		N	N		299-[2]-22	0.06	329	0	1		PB019869	Pfam-B_19869	0
ref|XP_624853.2|		0	ref|NP_609051.1| CG11319 [Drosophila melanogaster] gb|AAM52740.1| RE27507p [Drosophila melanogaster] gb|AAF52407.3| CG11319 [Drosophila melanogaster]		N	N		552-[2]-256	6.9	816	0	1		PF00930.14	DPPIV_N	1.2e-78
ref|XP_624950.1|		e-114	ref|NP_648601.1| Autophagy-specific gene 1 isoform A [Drosophila melanogaster] gb|AAF49878.1| Autophagy-specific gene 1 isoform A [Drosophila melanogaster] gb|AAX33488.1| LP23904p [Drosophila melanogaster]		N	N		179-[2]-554-[1]-4	3.6	752	1	1		PF00069.18	Pkinase	1.3e-63
ref|XP_624990.2|		3e-20	gb|AAV36991.1| LD20133p [Drosophila melanogaster]		N	N		192-[2]-11-[2]-7-[2]-4-[2]-109-[2]-154-[2]-60-[2]-4-[1]-4	0.01	608	1	7		PF05030.5	SSXT	4.7e-34
TC001746		1e-92	ref|NP_729601.1| scramblase 1 isoform B [Drosophila melanogaster] gb|AAN11924.1| scramblase 1 isoform B [Drosophila melanogaster] gb|ACT88152.1| RE07428p [Drosophila melanogaster]		N	N		26-[2]-[2]-10-[2]-4-[2]-238	0	310	0	4		PF03803.8	Scramblase	1e-74
TC002069		1e-93	gb|ABY21747.1| LP08340p [Drosophila melanogaster]		N	Y		32-[2]-[2]-[2]-2-[2]-410-[2]-344	0.01	828	0	5		PF00405.10	Transferrin	4e-90
TC004108		6e-14	gb|AAV36991.1| LD20133p [Drosophila melanogaster]		N	N		199-[2]-31-[2]-108-[1]-1-[2]-4-[1]-6	0	387	2	3		PF05030.5	SSXT	9.5e-30
TC004548		3e-26	gb|AAY55266.1| IP13040p [Drosophila melanogaster]		Y	Y		18-[2]-18-[2]-126-[2]-11	0.01	197	0	3		PF00379.16	Chitin_bind_4	2.1e-18
TC004652		3e-17	ref|NP_001137790.1| CG33003 isoform B [Drosophila melanogaster] gb|ACL82996.1| CG33003 isoform B [Drosophila melanogaster]		Y	Y		158-[2]-33-[1]-5-[2]-218	0.02	437	1	2
TC004774					N	N		45-[2]-2-[2]-6-[2]-6-[2]-5-[2]-20-[2]-6-[2]-6-[2]-[2]-[2]-16-[2]-186	0	386	0	11
TC005225					Y	Y		52-[2]-6-[2]-108	0	182	0	2
TC005652		3e-26	ref|NP_647911.1| CG13722 [Drosophila melanogaster] gb|AAF47912.1| CG13722 [Drosophila melanogaster]		Y	Y		852-[1]-141-[1]-28-[1]-195-[1]-210-[1]-264-[2]-19-[2]-7-[2]-256	0.01	2031	5	3		PF00704.21	Glyco_hydro_18	2.6e-22
TC006981		9e-28	ref|NP_610901.1| cuticular protein 50Cb [Drosophila melanogaster] gb|AAF58336.1| cuticular protein 50Cb [Drosophila melanogaster] gb|AAL28306.1| GH20904p [Drosophila melanogaster]		Y	Y		22-[2]-[1]-18-[2]-2-[2]-2-[2]-12-[2]-2-[2]-5-[2]-[2]-3-[2]-3-[2]- 3-[2]-5-[2]-[2]-3-[2]-21-[2]-39-[2]-10-[2]-321	0	614	1	17		PF00379.16	Chitin_bind_4	1.7e-08
TC007422		0	ref|NP_610531.1| sec24 [Drosophila melanogaster] gb|AAF58880.1| sec24 [Drosophila melanogaster]		N	N		1217	2.2	1217	0	0		PF04811.8	Sec23_trunk	7.3e-68
TC008127		1e-09	ref|NP_573366.1| CG7884 [Drosophila melanogaster] gb|AAM12260.1| RE23942p [Drosophila melanogaster] gb|AAF48937.2| CG7884 [Drosophila melanogaster]		Y	Y		73-[2]-51-[2]-[2]-[2]-9-[2]-[2]-9-[2]-2-[2]-[2]-10-[2]-6-[2]-66- [2]-9-[2]-563	0	902	0	13
TC008353		5e-64	ref|NP_650854.1| mediator complex subunit 25 [Drosophila melanogaster] sp|Q9VDR1|MED25_DROME RecName: Full=Mediator of RNA polymerase II transcription subunit 25; AltName: Full=Mediator complex subunit 25; AltName: Full=dmPTOV2 gb|AAF55729.1| mediator complex subunit 25 [Drosophila melanogaster] gb|AAL39515.1| LD07688p [Drosophila melanogaster]		N	N		276-[2]-44-[2]-525	0.15	861	0	2		PF11265.1	Med25_VWA	2.3e-68
TC010670		1e-179	gb|ACT66228.1| LD04705p [Drosophila melanogaster]		N	N		16-[2]-1461-[1]-11-[1]-29-[2]-3-[1]-23-[2]-30	0	1618	3	3		PF00176.16	SNF2_N	2.8e-62
TC012193					N	N		763-[2]-9-[2]-3-[2]-6-[2]-7-[2]-65	0.02	893	0	5		PB003362	Pfam-B_3362	3.6e-06
TC012615		5e-62	gb|AAL13832.1| LD29482p [Drosophila melanogaster]		N	N		235-[1]-403-[2]-82-[2]-1254	0.12	1997	1	2		PF00620.20	RhoGAP	2.2e-49
TC012765		4e-06	ref|NP_652552.1| mucin 26B [Drosophila melanogaster] gb|AAF52351.2| mucin 26B [Drosophila melanogaster]		N	N		197-[1]-3-[1]-3-[1]-3-[1]-3-[1]-3-[1]-15-[1]-333	0	609	7	0
TC013985		4e-36	ref|NP_610695.1| CG13196 [Drosophila melanogaster] gb|AAF58629.1| CG13196 [Drosophila melanogaster] gb|AAM50298.1| RE44287p [Drosophila melanogaster]		Y	Y		19-[1]-12-[2]-[2]-20-[2]-328	0	410	1	3		PB016276	Pfam-B_16276	2.7e-34
TC014868		1e-59	gb|AAN71028.1| AT05170p [Drosophila melanogaster]		N	N		338-[2]-132-[2]-63-[2]-67-[2]-12	0.01	644	0	4		PF06741.6	LsmAD	5.2e-14
TC015460		1e-10	ref|NP_651892.1| CG2150 [Drosophila melanogaster] gb|AAF57194.1| CG2150 [Drosophila melanogaster] gb|AAM50992.1| RE35358p [Drosophila melanogaster]		Y	Y		22-[1]-75-[2]-38-[2]-2-[2]-1	0	169	1	3
TC015549		2e-35	gb|ABI34182.1| LP21747p [Drosophila melanogaster]		Y	Y		22-[1]-1-[2]-239-[2]-7	0	292	1	2		PF03103.10	DUF243	4.8e-32
TC015556		1e-33	ref|NP_609157.3| TweedleE [Drosophila melanogaster] gb|AAL48087.1| RE71854p [Drosophila melanogaster] gb|AAF52571.2| TweedleE [Drosophila melanogaster]		Y	Y		79-[1]-11-[2]-115-[2]-5-[2]-7	0	248	1	3		PF03103.10	DUF243	1.8e-31
TC016058		2e-15	ref|NP_650744.1| mucin 91C [Drosophila melanogaster] gb|AAF55584.1| mucin 91C [Drosophila melanogaster]		Y	Y		63-[2]-19-[2]-29-[2]-18-[2]-14-[2]-9-[2]-29-[2]-16-[2]-34-[2]-40- [2]-112-[2]-[2]-4-[2]-109-[2]-59-[1]-13-[2]-261	0	956	1	15		PB015323	Pfam-B_15323	4.8e-06
TC016271					Y	Y		111-[2]-153-[2]-[2]-2-[2]-9-[2]-6-[2]-5-[2]-2-[2]-2-[2]-2-[2]-2- [2]-10-[2]-5-[2]-95	0.02	508	0	13		PB018134	Pfam-B_18134	2.3e-06
