# Supplementary material for: The Distribution of GYR- and YLP-Like Motifs in Drosophila Suggests a General Role in Cuticle Assembly and Other Protein-Protein Interactions
Source: PLoS One. 2010 Sep 2;5(9):e12536. doi: 10.1371/journal.pone.0012536 (PMC2932725; doi:10.1371/journal.pone.0012536)
Supplement: File S4 — Edited ontology terms used in Supporting Information File S3, listed by gene. (0.13 MB XLS) [file pone.0012536.s004.xls]

## Sheet: Sheet2
Gene ID	Flybase name	Flybase peptide	GO_BIOLOGICAL_PROCESS	GO_MOLECULAR_FUNCTION	Tern used in Table 1	Notes
CG10177		FBpp0083816	protein amino acid phosphorylation	protein serine/threonine kinase activity	protein amino acid phosphorylation
CG10377	Heterogeneous nuclear ribonucleoprotein at 27C	FBpp0078974	negative regulation of oskar mRNA translation	mRNA 3'-UTR binding	negative regulation of mRNA translation
CG10555		FBpp0071122
CG10625		FBpp0076843		structural constituent of cuticle	structural constituent of cuticle	CPR domain annotated in Flybase not valid
CG10953		FBpp0086149			low complexity APV-rich with signal peptide	Description provided by the author, this study
CG11009		FBpp0075666
CG11066	scarface	FBpp0085396	proteolysis	serine-type endopeptidase activity	proteolysis
CG11131		FBpp0078209
CG11152		FBpp0088311	regulation of transcription, DNA-dependent	transcription factor activity	regulation of transcription
CG11345		FBpp0073190			low complexity APV-rich with signal peptide	Description provided by the author, this study
CG11349		FBpp0073161
CG11350		FBpp0073163
CG1136	unnamed CPR	FBpp0073059		structural constituent of cuticle	structural constituent of cuticle
CG11380		FBpp0070194
CG11381		FBpp0070196
CG11382		FBpp0070198
CG11584		FBpp0073710			low complexity APV-rich with signal peptide
CG11585		FBpp0113000
CG11786		FBpp0112194
CG11987	tango	FBpp0081483	regulation of transcription	protein binding	regulation of transcription
CG12003		FBpp0072627
CG12076	YT521-B	FBpp0072940
CG12093		FBpp0072885
CG12330	Cuticular protein 65Az	FBpp0076704		structural constituent of chitin-based cuticle	structural constituent of cuticle
CG12523		FBpp0075995			low complexity glycine-rich with signal peptide	Description provided by the author, this study
CG12743	ovarian tumor	FBpp0071180	female germ-line sex determination	nucleic acid binding	female germ-line sex determination
CG12858		FBpp0086605	transmembrane transport		transmembrane transport
CG12964		FBpp0271815
CG12971		FBpp0078056
CG13033		FBpp0075158
CG13045		FBpp0075227
CG13050		FBpp0075233
CG13053		FBpp0075235
CG13196		FBpp0087188
CG13214	Cuticular protein 47Ef	FBpp0087282		structural constituent of chitin-based larval cuticle	structural constituent of cuticle
CG13226		FBpp0087209			low complexity glycine-rich with signal peptide	Description provided by the author, this study
CG13285		FBpp0076847
CG13394		FBpp0079322
CG13403		FBpp0073745
CG13627		FBpp0084065
CG13640		FBpp0084105
CG13641		FBpp0084104
CG13648	tenectin	FBpp0084129	wing disc morphogenesis	integrin binding	wing morphogenesis
CG1368		FBpp0073708		structural constituent of chorion	chorion/vitelline membrane
CG13705		FBpp0073208
CG13722		FBpp0073185
CG13731		FBpp0074999
CG14089		FBpp0074782
CG14226	domeless	FBpp0074525	JAK-STAT cascade	transmembrane receptor activity	transmembrane receptor
CG14240	TweedleR	FBpp0084430			structural constituent of cuticle
CG14243	TweedleD	FBpp0084407		structural constituent of cuticle	structural constituent of cuticle
CG14250	TweedleQ	FBpp0084421			structural constituent of cuticle
CG14254	TweedleC	FBpp0084447			structural constituent of cuticle	Tweedle domain
CG14257		FBpp0288839
CG14322		FBpp0082910
CG14431		FBpp0070962		phosphopantetheine binding	phosphopantetheine binding
CG14534	TweedleE	FBpp0079185			structural constituent of cuticle
CG14563		FBpp0078098
CG14564		FBpp0078089
CG14566		FBpp0078107
CG14568		FBpp0078109
CG14569		FBpp0078110
CG14570		FBpp0078111
CG14607		FBpp0081094			peritrophic matrix
CG14625		FBpp0070195
CG14639	TweedleF	FBpp0078614			structural constituent of cuticle
CG14640	TweedleV	FBpp0078615			structural constituent of cuticle
CG14643	TweedleG	FBpp0078621			structural constituent of cuticle
CG14796	Mucin related 2B	FBpp0070274	chitin metabolic process	chitin binding	peritrophic matrix
CG14880		FBpp0082770	chitin metabolic process	chitin binding	peritrophic matrix
CG14916	Gustatory receptor 32a	FBpp0079787	sensory perception of taste	taste receptor activity	taste receptor activity
CG14960		FBpp0072915
CG14961		FBpp0072933
CG1499		FBpp0085152
CG15005		FBpp0073111
CG15008	Cuticular protein 64Ac	FBpp0073108		structural constituent of chitin-based larval cuticle	structural constituent of cuticle
CG15013	dusky-like	FBpp0073197		structural constituent of chitin-based cuticle	structural constituent of cuticle
CG15021		FBpp0073157		structural constituent of cell wall	extensin-like domain	Extensin is a plant cell wall constituent
CG15022		FBpp0073189
CG15023		FBpp0288664
CG15112	enabled	FBpp0085766	dendrite morphogenesis	actin binding	dendrite morphogenesis
CG15225		FBpp0071442
CG15370		FBpp0071245
CG15414		FBpp0077257
CG15544		FBpp0085070
CG15635		FBpp0289583	methylation	methyltransferase activity	methylation
CG15731		FBpp0073503
CG15740		FBpp0073442
CG15828		FBpp0079440	lipid transport	lipid binding	lipid transport
CG15920	resilin	FBpp0086175		structural constituent of chitin-based cuticle	structural constituent of cuticle
CG1646		FBpp0084691	regulation of alternative nuclear mRNA splicing, via spliceosome	heat shock protein binding	regulation of alternative nuclear mRNA splicing, via spliceosome
CG16743		FBpp0079736
CG1677		FBpp0088653		zinc ion binding	zinc ion binding
CG16901	squid	FBpp0082320	dorsal/ventral axis specification, ovarian follicular epithelium	mRNA binding	dorsal/ventral axis specification
CG16970		FBpp0080055
CG17290		FBpp0086141			low complexity APV-rich with signal peptide	Description provided by the author, this study
CG1775	Medea	FBpp0085176	dorsal/ventral axis specification	protein binding	dorsal/ventral axis specification
CG17988	Ance-3	FBpp0099733	proteolysis	peptidyl-dipeptidase activity	proteolysis
CG18028	light	FBpp0110415	determination of adult lifespan	protein binding	determination of adult lifespan
CG1864	Hormone receptor-like in 38	FBpp0080928	epidermis development	ligand-dependent nuclear receptor activity	epidermis development
CG2102	castor	FBpp0078374	central nervous system development	transcription factor activity	central nervous system development
CG2150		FBpp0085218
CG2555	Cuticular protein 11B	FBpp0073486		structural constituent of chitin-based larval cuticle	structural constituent of cuticle
CG2560	Cuticular protein 11A	FBpp0073483		structural constituent of chitin-based larval cuticle	structural constituent of cuticle
CG2962		FBpp0071415
CG3009		FBpp0289696	phospholipid metabolic process	phospholipase A2 activity	phospholipid metabolic process
CG30457		FBpp0086150			low complexity APV-rich with signal peptide	Description provided by the author, this study
CG30458		FBpp0086151
CG3108		FBpp0070798	proteolysis	metallocarboxypeptidase activity	proteolysis
CG31080	TweedleH	FBpp0084404			structural constituent of cuticle
CG31081	TweedleR	FBpp0084405			structural constituent of cuticle
CG31291		FBpp0112314
CG31291		FBpp0082697
CG3143	forkhead box, sub-group O	FBpp0082348	insulin receptor signaling pathway	transcription factor activity	insulin receptor signaling pathway
CG31626		FBpp0081014			low complexity APV-rich with signal peptide	Description provided by the author, this study
CG31705		FBpp0079829			wing morphogenesis
CG31811	centaurin gamma 1A	FBpp0080123	small GTPase mediated signal transduction	ARF GTPase activator activity	small GTPase mediated signal transduction
CG32054		FBpp0076043
CG32177		FBpp0074972
CG32237		FBpp0073212
CG32241		FBpp0073186
CG32248		FBpp0073160			low complexity APV-rich with signal peptide	Description provided by the author, this study
CG32249		FBpp0073159		signal transducer activity	signal transducer activity
CG32529		FBpp0074569		DNA binding	DNA binding
CG32564		FBpp0074164
CG32570	TweedleY	FBpp0074100		structural constituent of cuticle	structural constituent of cuticle
CG32574	Tweedlealpha	FBpp0074103		structural constituent of cuticle	structural constituent of cuticle
CG32603		FBpp0073711			low complexity APV-rich with signal peptide	Description provided by the author, this study
CG32642		FBpp0073544
CG33003		FBpp0077124
CG33128		FBpp0077595	proteolysis	aspartic-type endopeptidase activity	proteolysis
CG33205		FBpp0076060	mesoderm development	protein binding	mesoderm development
CG34115		FBpp0110110
CG34199		FBpp0111307
CG34201		FBpp0111309
CG34205		FBpp0111313			low complexity APV-rich with signal peptide	CPF domain annotated in Flybase not valid
CG34333	Vitelline membrane-like	FBpp0111447	dorsal/ventral axis specification		dorsal/ventral axis specification
CG34401		FBpp0111565		zinc ion binding	zinc ion binding
CG34417		FBpp0111619	mesoderm development	structural constituent of cytoskeleton	structural constituent of cytoskeleton
CG34421	Sno oncogene	FBpp0111629	negative regulation of transforming growth factor beta receptor signaling pathway	protein binding	negative regulation of transforming growth factor beta receptor signaling pathway
CG3637	Cortactin	FBpp0083441	regulation of cell shape		regulation of cell shape
CG3886	Posterior sex combs	FBpp0086911	chromatin remodeling	DNA binding	chromatin remodeling
CG3935	aristaless	FBpp0077713	elongation of arista core	specific RNA polymerase II transcription factor activity	regulation of transcription
CG4017		FBpp0079463	proteolysis	metallocarboxypeptidase activity	proteolysis
CG4060	TweedleW	FBpp0082856			structural constituent of cuticle
CG42264		FBpp0288871	proteolysis	carboxypeptidase activity	proteolysis
CG42266		FBpp0288874
CG4229		FBpp0075150
CG42323		FBpp0289054		structural constituent of cuticle	structural constituent of cuticle	Contains a CPF domain
CG42344	bruchpilot	FBpp0289195	neurotransmitter secretion	calcium channel activity	neurotransmitter secretion
CG4297		FBpp0077745
CG4998		FBpp0075136	proteolysis	serine-type endopeptidase activity	proteolysis
CG5403	retained	FBpp0071981	anterior/posterior pattern formation	DNA binding	anterior/posterior pattern formation
CG5468	TweedleM	FBpp0084401			structural constituent of cuticle
CG5471	TweedleJ	FBpp0113030			structural constituent of cuticle
CG5476	TweedleN	FBpp0084403			structural constituent of cuticle
CG5480	Tubby	FBpp0084408			structural constituent of cuticle
CG5732		FBpp0083598	long-term memory	polynucleotide adenylyltransferase activity	long-term memory
CG5812	TweedleT	FBpp0084471			structural constituent of cuticle
CG5942	brahma	FBpp0075278	imaginal disc-derived wing vein specification	DNA-dependent ATPase activity	imaginal disc-derived wing vein specification
CG6305	Cuticular protein 50Cb	FBpp0086756		structural constituent of chitin-based cuticle	structural constituent of cuticle
CG6447	TweedleL	FBpp0084428			structural constituent of cuticle
CG6452	TweedleO	FBpp0084426			structural constituent of cuticle
CG6460	TweedleK	FBpp0084425			structural constituent of cuticle
CG6478	TweedleB	FBpp0084429			structural constituent of cuticle
CG6803	Myofilin	FBpp0082492	muscle thick filament assembly		muscle thick filament assembly
CG6964	Grunge	FBpp0076343	imaginal disc-derived leg morphogenesis	transcription corepressor activity	imaginal disc-derived leg morphogenesis
CG7080		FBpp0083601
CG7104	spatzle 3	FBpp0079183			spatzle neurotrophin	Zhu et al. 2008
CG7465		FBpp0073162
CG7709	Mucin 91C	FBpp0083102			peritrophic matrix
CG7883	eIF2B-alpha	FBpp0084874	translational initiation	translation initiation factor activity	translational initiation
CG7895	tinman	FBpp0083485	germ cell migration	RNA polymerase II transcription factor activity	germ cell migration
CG8205	fusilli	FBpp0086476	epidermal growth factor receptor signaling pathway	mRNA binding	epidermal growth factor receptor signaling pathway
CG8478		FBpp0081610		zinc ion binding	zinc ion binding
CG8541		FBpp0076572		structural constituent of chitin-based cuticle	structural constituent of cuticle	Contains a CPF domain
CG8543		FBpp0076573		structural constituent of chitin-based cuticle	structural constituent of cuticle	Contains a CPF domain
CG8887	absent, small, or homeotic discs 1	FBpp0074738	embryonic development via the syncytial blastoderm	histone methyltransferase activity	embryonic development via the syncytial blastoderm
CG8945		FBpp0074185	proteolysis	metallocarboxypeptidase activity	proteolysis
CG8986	TwdlBeta	FBpp0087168			structural constituent of cuticle
CG9036	Cuticular protein 56F	FBpp0085613		structural constituent of chitin-based larval cuticle	structural constituent of cuticle
CG9048	Vitelline membrane 26Aa	FBpp0078869	vitelline membrane formation in chorion-containing eggshell	structural constituent of vitelline membrane	chorion/vitelline membrane
CG9050	palisade	FBpp0078868	vitelline membrane formation in chorion-containing eggshell		chorion/vitelline membrane
CG9184		FBpp0072609
CG9271	Vitelline membrane 34Ca	FBpp0080099	vitelline membrane formation in chorion-containing eggshell	structural constituent of vitelline membrane	chorion/vitelline membrane
CG9299	Cuticular protein 76Bd	FBpp0112094		structural constituent of chitin-based cuticle	structural constituent of cuticle
CG9369	miniature	FBpp0073400	cuticle pattern formation	structural constituent of chitin-based cuticle	structural constituent of cuticle
CG9411		FBpp0073733
CG9695	Disabled	FBpp0075077	compound eye photoreceptor development	SH2 domain binding	compound eye photoreceptor development
CG9972	spatzle 5	FBpp0072881	axon guidance	growth factor activity	axon guidance
